# Supplementary material for: trans-Dichloridobis[diphen­yl(4-vinyl­phen­yl)phosphane-κP]palladium(II)
Source: Acta Crystallogr Sect E Struct Rep Online. 2011 Nov 5;67(Pt 12):m1663. doi: 10.1107/S1600536811044795 (PMC3238597; doi:10.1107/S1600536811044795)
Supplement: Supplementary file 1 [file e-67-m1663-sup1.cif]

##############################################################################
#                                                                            #
# This CIF contains the data in a paper accepted for publication in          #
# Acta Crystallographica Section E. It conforms to the requirements of       #
# Notes for Authors for Acta Crystallographica Section E, and has been       #
# peer reviewed under the auspices of the IUCr Commission on Journals.       #
#                                                                            #
# Full details of the Crystallographic Information File format               #
# are given in the paper "The Crystallographic Information File (CIF):       #
# a New Standard Archive File for Crystallography" by S. R. Hall, F. H.      #
# Allen and I. D. Brown [Acta Cryst. (1991), A47, 655-685].                  #
#                                                                            #
# The current version of the core CIF dictionary is obtainable from          #
# ftp://ftp.iucr.org/pub/cif_core.dic.                                       #
#                                                                            #
# Software is freely available for graphical display of the structure(s)     #
# in this CIF. For information consult the CIF software page                 #
# http://www.iucr.org/resources/cif/software.                                #
#                                                                            #
# This file may be used for bona fide research purposes within the           #
# scientific community so long as proper attribution is given to the journal # 
# article from which it was obtained.                                        #
#                                                                            #
##############################################################################
data_global
_audit_creation_method     'WinGX routine CIF_UPDATE'
_audit_conform_dict_name     cif_core.dic
_audit_conform_dict_version     2.4
_journal_data_validation_number     ?
_journal_date_recd_electronic     2011-09-20
_journal_date_accepted     2011-10-26
_journal_name_full     'Acta Crystallographica, Section E'
_journal_year     2011
_journal_volume     67
_journal_issue     12
_journal_page_first     m1663
_journal_page_last     m1663
_journal_paper_category     QM
_journal_coeditor_code     FI2114
_publ_contact_author_name     'Meijboom, Reinout'
_publ_contact_author_address
;
Research Centre for Synthesis and Catalysis
Department of Chemistry
University of Johannesburg
PO Box 524
Auckland Park 2006
Johannesburg
South Africa
;
_publ_contact_author_email     rmeijboom@uj.ac.za
_publ_contact_author_fax     ' '
_publ_contact_author_phone     ' '
_publ_section_title
;\
<i>trans</i>-Dichloridobis[diphenyl(4-vinylphenyl)phosphane-\k<i>P</i>]\
palladium(II)
;
loop_
    _publ_author_name
    _publ_author_address
    'Meijboom, Reinout'
;
Research Centre for Synthesis and Catalysis
Department of Chemistry
University of Johannesburg
PO Box 524
Auckland Park 2006
Johannesburg
South Africa
;
data_I
_audit_creation_method     'WinGX routine CIF_UPDATE'
_chemical_name_systematic
;
<i>trans</i>-Dichloridobis[diphenyl(4-vinylphenyl)phosphane-
\k<i>P</i>]palladium(II)
;
_chemical_formula_moiety     'C40 H34 Cl2 P2 Pd'
_chemical_formula_sum     'C40 H34 Cl2 P2 Pd'
_chemical_formula_iupac     '[Pd Cl2 (C20 H17 P)2]'
_chemical_formula_weight     753.91
_symmetry_cell_setting     triclinic
_symmetry_space_group_name_H-M     'P -1'
_symmetry_space_group_name_Hall     '-P 1'
loop_
    _symmetry_equiv_pos_as_xyz
    'x, y, z'
    '-x, -y, -z'
_cell_length_a     9.9495(3)
_cell_length_b     9.9512(3)
_cell_length_c     10.4387(4)
_cell_angle_alpha     67.683(2)
_cell_angle_beta     86.366(2)
_cell_angle_gamma     61.979(2)
_cell_volume     835.62(5)
_cell_formula_units_Z     1
_cell_measurement_reflns_used     5189
_cell_measurement_theta_min     4.63
_cell_measurement_theta_max     64.06
_cell_measurement_temperature     100(2)
_exptl_crystal_description     'plate'
_exptl_crystal_colour     'yellow'
_exptl_crystal_size_max     0.243
_exptl_crystal_size_mid     0.176
_exptl_crystal_size_min     0.055
_exptl_crystal_density_diffrn     1.498
_exptl_crystal_density_meas     ?
_exptl_crystal_density_method     'not measured'
_exptl_crystal_F_000     384
_exptl_absorpt_coefficient_mu     0.84
_exptl_absorpt_correction_type     multi-scan
_exptl_absorpt_process_details
;
(SADABS; Bruker, 2004)
;
_exptl_absorpt_correction_T_min     0.837
_exptl_absorpt_correction_T_max     0.955
_exptl_special_details     ?
_diffrn_ambient_temperature     100(2)
_diffrn_radiation_type     'MoK\a'
_diffrn_radiation_wavelength     0.71069
_diffrn_radiation_source     'sealed tube'
_diffrn_radiation_monochromator     graphite
_diffrn_measurement_device_type     'Bruker APEXII CCD'
_diffrn_measurement_method     '\f and \w scans'
_diffrn_detector_area_resol_mean     ?
_diffrn_reflns_number     5829
_diffrn_reflns_av_R_equivalents     0.0304
_diffrn_reflns_theta_min     2.13
_diffrn_reflns_theta_max     24.62
_diffrn_reflns_theta_full     24.62
_diffrn_measured_fraction_theta_max     0.962
_diffrn_measured_fraction_theta_full     0.962
_diffrn_reflns_limit_h_min     -11
_diffrn_reflns_limit_h_max     8
_diffrn_reflns_limit_k_min     -11
_diffrn_reflns_limit_k_max     9
_diffrn_reflns_limit_l_min     -11
_diffrn_reflns_limit_l_max     12
_diffrn_standards_number     0
_diffrn_standards_interval_count     ?
_diffrn_standards_decay_%     ?
_refine_special_details
;
Refinement of <i>F</i>^2^ against ALL reflections. The weighted <i>R</i>-factor
<i>wR</i> and goodness of fit <i>S</i> are based on <i>F</i>^2^, conventional
<i>R</i>-factors <i>R</i> are based on <i>F</i>, with <i>F</i> set to zero for
negative <i>F</i>^2^. The threshold expression of <i>F</i>^2^ >
\s(<i>F</i>^2^) is used only for calculating <i>R</i>-factors(gt) <i>etc</i>.
and is not relevant to the choice of reflections for refinement.
<i>R</i>-factors based on <i>F</i>^2^ are statistically about twice as large
as those based on <i>F</i>, and <i>R</i>- factors based on ALL data will be
even larger.
;
_reflns_number_total     2723
_reflns_number_gt     2682
_reflns_threshold_expression     >2\s(I)
_refine_ls_structure_factor_coef     Fsqd
_refine_ls_matrix_type     full
_refine_ls_R_factor_all     0.0413
_refine_ls_R_factor_gt     0.041
_refine_ls_wR_factor_ref     0.1052
_refine_ls_goodness_of_fit_ref     1.071
_refine_ls_restrained_S_all     1.071
_refine_ls_number_reflns     2723
_refine_ls_number_parameters     205
_refine_ls_number_restraints     0
_refine_ls_hydrogen_treatment     constr
_refine_ls_weighting_scheme     calc
_refine_ls_weighting_details
         'calc w=1/[\s^2^(Fo^2^)+(0.0461P)^2^+2.1233P] where P=(Fo^2^+2Fc^2^)/3'
_atom_sites_solution_hydrogens     geom
_atom_sites_solution_primary     direct
_atom_sites_solution_secondary     difmap
_refine_ls_shift/su_max     0
_refine_ls_shift/su_mean     0
_refine_diff_density_max     1.659
_refine_diff_density_min     -0.748
_refine_ls_extinction_method     none
loop_
    _atom_type_symbol
    _atom_type_description
    _atom_type_scat_dispersion_real
    _atom_type_scat_dispersion_imag
    _atom_type_scat_source
    C C 0.0033 0.0016 'International Tables Vol C Tables 4.2.6.8 and 6.1.1.4'
    H H 0 0 'International Tables Vol C Tables 4.2.6.8 and 6.1.1.4'
    P P 0.1023 0.0942 'International Tables Vol C Tables 4.2.6.8 and 6.1.1.4'
    Cl Cl 0.1484 0.1585 'International Tables Vol C Tables 4.2.6.8 and 6.1.1.4'
    Pd Pd -0.9988 1.0072 'International Tables Vol C Tables 4.2.6.8 and 6.1.1.4'
_computing_data_collection     'APEX2 (Bruker, 2005)'
_computing_cell_refinement     'SAINT-Plus (Bruker, 2004)'
_computing_data_reduction     'SAINT-Plus and XPREP (Bruker, 2004)'
_computing_structure_solution     'SHELXS97 (Sheldrick, 2008)'
_computing_structure_refinement     'SHELXL97 (Sheldrick, 2008)'
_computing_molecular_graphics     'DIAMOND (Brandenburg, 2005)'
_computing_publication_material     'WinGX (Farrugia, 1999)'
loop_
    _atom_site_type_symbol
    _atom_site_label
    _atom_site_fract_x
    _atom_site_fract_y
    _atom_site_fract_z
    _atom_site_U_iso_or_equiv
    _atom_site_adp_type
    _atom_site_calc_flag
    _atom_site_refinement_flags
    _atom_site_occupancy
    _atom_site_disorder_assembly
    _atom_site_disorder_group
    C C11 0.8766(3) 0.2614(4) 0.6548(3) 0.0283(6) Uani d . 1 A .
    C C12 0.8919(4) 0.1305(4) 0.6246(3) 0.0364(7) Uani d . 1 . .
    H H12 0.96 0.0217 0.683 0.044 Uiso calc R 1 . .
    C C13 0.8047(4) 0.1631(5) 0.5062(4) 0.0441(9) Uani d . 1 A .
    H H13 0.8175 0.0753 0.4853 0.053 Uiso calc R 1 . .
    C C14 0.6994(4) 0.3238(5) 0.4194(3) 0.0468(9) Uani d . 1 . .
    C C15 0.6826(4) 0.4504(5) 0.4536(3) 0.0459(9) Uani d . 1 A .
    H H15 0.6107 0.5589 0.3981 0.055 Uiso calc R 1 . .
    C C16 0.7708(4) 0.4203(4) 0.5696(3) 0.0355(7) Uani d . 1 . .
    H H16 0.7579 0.5087 0.5897 0.043 Uiso calc R 1 A .
    C C17 0.5932(8) 0.3815(11) 0.2904(8) 0.0354(17) Uani d P 0.696(15) A 1
    H H17 0.5121 0.4896 0.2551 0.042 Uiso calc PR 0.696(15) A 1
    C C18 0.6107(6) 0.2857(8) 0.2271(6) 0.046(2) Uani d P 0.696(15) A 1
    H H18A 0.6911 0.1771 0.2609 0.056 Uiso calc PR 0.696(15) A 1
    H H18B 0.543 0.3255 0.148 0.056 Uiso calc PR 0.696(15) A 1
    C C19 0.6584(19) 0.292(2) 0.3018(15) 0.034(4) Uani d P 0.304(15) A 2
    H H19 0.6993 0.1868 0.3024 0.04 Uiso calc PR 0.304(15) A 2
    C C20 0.5616(16) 0.424(2) 0.200(2) 0.050(5) Uani d P 0.304(15) A 2
    H H20A 0.5235 0.5275 0.2037 0.06 Uiso calc PR 0.304(15) A 2
    H H20B 0.5298 0.416 0.1226 0.06 Uiso calc PR 0.304(15) A 2
    C C21 1.1852(3) 0.1752(4) 0.7390(3) 0.0278(6) Uani d . 1 A .
    C C22 1.2089(3) 0.1773(4) 0.6054(3) 0.0312(6) Uani d . 1 . .
    H H22 1.1285 0.2002 0.5456 0.037 Uiso calc R 1 . .
    C C23 1.3508(4) 0.1456(4) 0.5606(3) 0.0364(7) Uani d . 1 . .
    H H23 1.3655 0.147 0.4713 0.044 Uiso calc R 1 . .
    C C24 1.4702(4) 0.1119(4) 0.6490(4) 0.0414(8) Uani d . 1 . .
    H H24 1.5659 0.0893 0.6197 0.05 Uiso calc R 1 . .
    C C25 1.4476(4) 0.1118(4) 0.7813(3) 0.0380(7) Uani d . 1 . .
    H H25 1.5278 0.0907 0.8401 0.046 Uiso calc R 1 . .
    C C26 1.3067(3) 0.1429(4) 0.8262(3) 0.0325(6) Uani d . 1 . .
    H H26 1.2926 0.1423 0.9153 0.039 Uiso calc R 1 . .
    C C31 0.9371(3) 0.4102(4) 0.8217(3) 0.0282(6) Uani d . 1 A .
    C C32 0.9929(4) 0.5164(4) 0.7448(3) 0.0331(7) Uani d . 1 . .
    H H32 1.063 0.4878 0.6839 0.04 Uiso calc R 1 . .
    C C33 0.9444(4) 0.6660(4) 0.7584(3) 0.0379(7) Uani d . 1 . .
    H H33 0.9824 0.7368 0.707 0.045 Uiso calc R 1 . .
    C C34 0.8397(4) 0.7090(4) 0.8483(3) 0.0376(7) Uani d . 1 . .
    H H34 0.8065 0.8091 0.857 0.045 Uiso calc R 1 . .
    C C35 0.7847(4) 0.6031(4) 0.9250(4) 0.0404(8) Uani d . 1 . .
    H H35 0.7141 0.6326 0.9852 0.048 Uiso calc R 1 . .
    C C36 0.8330(3) 0.4529(4) 0.9140(3) 0.0349(7) Uani d . 1 . .
    H H36 0.7965 0.3814 0.9674 0.042 Uiso calc R 1 . .
    P P1 1.00121(8) 0.21439(9) 0.80338(7) 0.02397(18) Uani d . 1 . .
    Cl Cl1 0.73685(8) 0.14865(9) 0.94644(8) 0.03426(19) Uani d . 1 . .
    Pd Pd 1 0 1 0.02362(13) Uani d S 1 . .
loop_
    _atom_site_aniso_label
    _atom_site_aniso_U_11
    _atom_site_aniso_U_22
    _atom_site_aniso_U_33
    _atom_site_aniso_U_12
    _atom_site_aniso_U_13
    _atom_site_aniso_U_23
    C11 0.0233(14) 0.0424(16) 0.0255(14) -0.0213(13) 0.0092(11) -0.0135(13)
    C12 0.0306(16) 0.0466(18) 0.0424(17) -0.0231(15) 0.0150(13) -0.0234(15)
    C13 0.0453(19) 0.077(3) 0.048(2) -0.046(2) 0.0287(16) -0.044(2)
    C14 0.050(2) 0.083(3) 0.0261(16) -0.052(2) 0.0107(15) -0.0155(17)
    C15 0.047(2) 0.060(2) 0.0327(17) -0.0375(18) -0.0034(15) -0.0030(16)
    C16 0.0333(16) 0.0426(17) 0.0327(16) -0.0243(15) 0.0012(13) -0.0088(14)
    C17 0.029(3) 0.041(4) 0.033(4) -0.016(3) 0.004(3) -0.013(3)
    C18 0.047(3) 0.050(4) 0.038(3) -0.020(3) -0.006(2) -0.015(3)
    C19 0.031(8) 0.039(8) 0.036(8) -0.016(7) 0.006(6) -0.022(6)
    C20 0.052(8) 0.064(11) 0.030(9) -0.026(7) -0.002(6) -0.016(8)
    C21 0.0251(14) 0.0305(14) 0.0279(14) -0.0158(12) 0.0084(11) -0.0094(12)
    C22 0.0293(15) 0.0342(15) 0.0303(15) -0.0178(13) 0.0053(12) -0.0099(12)
    C23 0.0334(17) 0.0416(17) 0.0333(16) -0.0195(14) 0.0155(13) -0.0139(14)
    C24 0.0271(16) 0.0444(18) 0.049(2) -0.0192(15) 0.0156(14) -0.0136(16)
    C25 0.0285(16) 0.0414(17) 0.0406(18) -0.0198(14) 0.0000(13) -0.0083(14)
    C26 0.0316(16) 0.0376(16) 0.0283(15) -0.0197(13) 0.0054(12) -0.0095(13)
    C31 0.0245(14) 0.0349(15) 0.0241(14) -0.0131(12) 0.0018(11) -0.0119(12)
    C32 0.0373(16) 0.0405(17) 0.0244(14) -0.0201(14) 0.0083(12) -0.0144(13)
    C33 0.0447(18) 0.0395(17) 0.0318(16) -0.0231(15) 0.0062(14) -0.0129(14)
    C34 0.0360(17) 0.0398(17) 0.0356(17) -0.0136(14) -0.0012(13) -0.0186(14)
    C35 0.0307(16) 0.056(2) 0.0425(18) -0.0186(15) 0.0106(14) -0.0306(16)
    C36 0.0314(16) 0.0473(18) 0.0334(16) -0.0226(14) 0.0095(12) -0.0194(14)
    P1 0.0213(4) 0.0307(4) 0.0205(3) -0.0149(3) 0.0058(3) -0.0081(3)
    Cl1 0.0207(3) 0.0380(4) 0.0347(4) -0.0152(3) 0.0042(3) -0.0039(3)
    Pd 0.01846(18) 0.02981(19) 0.02028(18) -0.01383(14) 0.00523(11) -0.00526(13)
_geom_special_details
;
All e.s.d.'s (except the e.s.d. in the dihedral angle between two l.s. planes)
are estimated using the full covariance matrix. The cell e.s.d.'s are taken
into account individually in the estimation of e.s.d.'s in distances, angles
and torsion angles; correlations between e.s.d.'s in cell parameters are only
used when they are defined by crystal symmetry. An approximate (isotropic)
treatment of cell e.s.d.'s is used for estimating e.s.d.'s involving l.s.
planes.
;
loop_
    _geom_bond_atom_site_label_1
    _geom_bond_atom_site_label_2
    _geom_bond_site_symmetry_2
    _geom_bond_distance
    _geom_bond_publ_flag
    C11 C16 . 1.373(4) ?
    C11 C12 . 1.391(4) ?
    C11 P1 . 1.820(3) ?
    C12 C13 . 1.397(5) ?
    C12 H12 . 0.93 ?
    C13 C14 . 1.387(6) ?
    C13 H13 . 0.93 ?
    C14 C15 . 1.371(5) ?
    C14 C19 . 1.498(14) ?
    C14 C17 . 1.511(8) ?
    C15 C16 . 1.392(4) ?
    C15 H15 . 0.93 ?
    C16 H16 . 0.93 ?
    C17 C18 . 1.298(12) ?
    C17 H17 . 0.93 ?
    C18 H18A . 0.93 ?
    C18 H18B . 0.93 ?
    C19 C20 . 1.29(3) ?
    C19 H19 . 0.93 ?
    C20 H20A . 0.93 ?
    C20 H20B . 0.93 ?
    C21 C22 . 1.393(4) ?
    C21 C26 . 1.395(4) ?
    C21 P1 . 1.824(3) ?
    C22 C23 . 1.386(4) ?
    C22 H22 . 0.93 ?
    C23 C24 . 1.380(5) ?
    C23 H23 . 0.93 ?
    C24 C25 . 1.385(5) ?
    C24 H24 . 0.93 ?
    C25 C26 . 1.378(4) ?
    C25 H25 . 0.93 ?
    C26 H26 . 0.93 ?
    C31 C32 . 1.385(4) ?
    C31 C36 . 1.398(4) ?
    C31 P1 . 1.827(3) ?
    C32 C33 . 1.395(4) ?
    C32 H32 . 0.93 ?
    C33 C34 . 1.382(5) ?
    C33 H33 . 0.93 ?
    C34 C35 . 1.377(5) ?
    C34 H34 . 0.93 ?
    C35 C36 . 1.388(5) ?
    C35 H35 . 0.93 ?
    C36 H36 . 0.93 ?
    P1 Pd . 2.3366(7) ?
    Cl1 Pd . 2.2966(7) ?
    Pd Cl1 2_757 2.2966(7) ?
    Pd P1 2_757 2.3366(7) ?
loop_
    _geom_angle_atom_site_label_1
    _geom_angle_atom_site_label_2
    _geom_angle_atom_site_label_3
    _geom_angle_site_symmetry_1
    _geom_angle_site_symmetry_3
    _geom_angle
    _geom_angle_publ_flag
    C16 C11 C12 . . 118.8(3) ?
    C16 C11 P1 . . 122.8(2) ?
    C12 C11 P1 . . 118.4(2) ?
    C11 C12 C13 . . 119.8(3) ?
    C11 C12 H12 . . 120.1 ?
    C13 C12 H12 . . 120.1 ?
    C14 C13 C12 . . 121.3(3) ?
    C14 C13 H13 . . 119.4 ?
    C12 C13 H13 . . 119.4 ?
    C15 C14 C13 . . 117.9(3) ?
    C15 C14 C19 . . 141.5(8) ?
    C13 C14 C19 . . 99.8(8) ?
    C15 C14 C17 . . 113.6(5) ?
    C13 C14 C17 . . 128.5(4) ?
    C14 C15 C16 . . 121.5(3) ?
    C14 C15 H15 . . 119.3 ?
    C16 C15 H15 . . 119.3 ?
    C11 C16 C15 . . 120.7(3) ?
    C11 C16 H16 . . 119.6 ?
    C15 C16 H16 . . 119.6 ?
    C18 C17 C14 . . 122.4(7) ?
    C18 C17 H17 . . 118.8 ?
    C14 C17 H17 . . 118.8 ?
    C17 C18 H18A . . 120 ?
    C17 C18 H18B . . 120 ?
    H18A C18 H18B . . 120 ?
    C20 C19 C14 . . 114.3(15) ?
    C20 C19 H19 . . 122.8 ?
    C14 C19 H19 . . 122.8 ?
    C19 C20 H20A . . 120 ?
    C19 C20 H20B . . 120 ?
    H20A C20 H20B . . 120 ?
    C22 C21 C26 . . 118.6(3) ?
    C22 C21 P1 . . 122.5(2) ?
    C26 C21 P1 . . 118.9(2) ?
    C23 C22 C21 . . 120.8(3) ?
    C23 C22 H22 . . 119.6 ?
    C21 C22 H22 . . 119.6 ?
    C24 C23 C22 . . 119.7(3) ?
    C24 C23 H23 . . 120.1 ?
    C22 C23 H23 . . 120.1 ?
    C23 C24 C25 . . 120.1(3) ?
    C23 C24 H24 . . 120 ?
    C25 C24 H24 . . 120 ?
    C26 C25 C24 . . 120.3(3) ?
    C26 C25 H25 . . 119.9 ?
    C24 C25 H25 . . 119.9 ?
    C25 C26 C21 . . 120.5(3) ?
    C25 C26 H26 . . 119.8 ?
    C21 C26 H26 . . 119.8 ?
    C32 C31 C36 . . 119.7(3) ?
    C32 C31 P1 . . 120.0(2) ?
    C36 C31 P1 . . 120.3(2) ?
    C31 C32 C33 . . 120.2(3) ?
    C31 C32 H32 . . 119.9 ?
    C33 C32 H32 . . 119.9 ?
    C34 C33 C32 . . 120.0(3) ?
    C34 C33 H33 . . 120 ?
    C32 C33 H33 . . 120 ?
    C35 C34 C33 . . 119.8(3) ?
    C35 C34 H34 . . 120.1 ?
    C33 C34 H34 . . 120.1 ?
    C34 C35 C36 . . 121.1(3) ?
    C34 C35 H35 . . 119.5 ?
    C36 C35 H35 . . 119.5 ?
    C35 C36 C31 . . 119.3(3) ?
    C35 C36 H36 . . 120.4 ?
    C31 C36 H36 . . 120.4 ?
    C11 P1 C21 . . 103.88(13) ?
    C11 P1 C31 . . 106.35(13) ?
    C21 P1 C31 . . 102.82(13) ?
    C11 P1 Pd . . 110.15(9) ?
    C21 P1 Pd . . 116.81(10) ?
    C31 P1 Pd . . 115.66(9) ?
    Cl1 Pd Cl1 . 2_757 180 ?
    Cl1 Pd P1 . . 85.83(2) ?
    Cl1 Pd P1 2_757 . 94.17(2) ?
    Cl1 Pd P1 . 2_757 94.17(2) ?
    Cl1 Pd P1 2_757 2_757 85.83(2) ?
    P1 Pd P1 . 2_757 180 ?
loop_
    _geom_torsion_atom_site_label_1
    _geom_torsion_atom_site_label_2
    _geom_torsion_atom_site_label_3
    _geom_torsion_atom_site_label_4
    _geom_torsion_site_symmetry_1
    _geom_torsion_site_symmetry_2
    _geom_torsion_site_symmetry_3
    _geom_torsion_site_symmetry_4
    _geom_torsion
    _geom_torsion_publ_flag
    C16 C11 C12 C13 . . . . 2.5(4) ?
    P1 C11 C12 C13 . . . . -176.1(2) ?
    C11 C12 C13 C14 . . . . -1.7(4) ?
    C12 C13 C14 C15 . . . . -0.4(5) ?
    C12 C13 C14 C19 . . . . 171.6(5) ?
    C12 C13 C14 C17 . . . . -178.2(4) ?
    C13 C14 C15 C16 . . . . 1.6(5) ?
    C19 C14 C15 C16 . . . . -165.6(9) ?
    C17 C14 C15 C16 . . . . 179.8(4) ?
    C12 C11 C16 C15 . . . . -1.3(4) ?
    P1 C11 C16 C15 . . . . 177.2(2) ?
    C14 C15 C16 C11 . . . . -0.8(5) ?
    C15 C14 C17 C18 . . . . 167.1(5) ?
    C13 C14 C17 C18 . . . . -15.0(7) ?
    C19 C14 C17 C18 . . . . 5.3(9) ?
    C15 C14 C19 C20 . . . . -9.9(16) ?
    C13 C14 C19 C20 . . . . -178.5(10) ?
    C17 C14 C19 C20 . . . . 17.6(9) ?
    C26 C21 C22 C23 . . . . 0.9(4) ?
    P1 C21 C22 C23 . . . . -179.5(2) ?
    C21 C22 C23 C24 . . . . -0.2(5) ?
    C22 C23 C24 C25 . . . . -0.8(5) ?
    C23 C24 C25 C26 . . . . 0.9(5) ?
    C24 C25 C26 C21 . . . . -0.2(5) ?
    C22 C21 C26 C25 . . . . -0.7(4) ?
    P1 C21 C26 C25 . . . . 179.7(2) ?
    C36 C31 C32 C33 . . . . -0.6(4) ?
    P1 C31 C32 C33 . . . . 180.0(2) ?
    C31 C32 C33 C34 . . . . -0.3(5) ?
    C32 C33 C34 C35 . . . . 0.5(5) ?
    C33 C34 C35 C36 . . . . 0.2(5) ?
    C34 C35 C36 C31 . . . . -1.1(5) ?
    C32 C31 C36 C35 . . . . 1.3(4) ?
    P1 C31 C36 C35 . . . . -179.3(2) ?
    C16 C11 P1 C21 . . . . -101.2(3) ?
    C12 C11 P1 C21 . . . . 77.3(2) ?
    C16 C11 P1 C31 . . . . 6.9(3) ?
    C12 C11 P1 C31 . . . . -174.6(2) ?
    C16 C11 P1 Pd . . . . 132.9(2) ?
    C12 C11 P1 Pd . . . . -48.6(2) ?
    C22 C21 P1 C11 . . . . -2.7(3) ?
    C26 C21 P1 C11 . . . . 176.8(2) ?
    C22 C21 P1 C31 . . . . -113.5(3) ?
    C26 C21 P1 C31 . . . . 66.1(3) ?
    C22 C21 P1 Pd . . . . 118.8(2) ?
    C26 C21 P1 Pd . . . . -61.7(3) ?
    C32 C31 P1 C11 . . . . -85.8(2) ?
    C36 C31 P1 C11 . . . . 94.9(2) ?
    C32 C31 P1 C21 . . . . 23.1(3) ?
    C36 C31 P1 C21 . . . . -156.3(2) ?
    C32 C31 P1 Pd . . . . 151.6(2) ?
    C36 C31 P1 Pd . . . . -27.8(3) ?
    C11 P1 Pd Cl1 . . . . -48.46(10) ?
    C21 P1 Pd Cl1 . . . . -166.62(11) ?
    C31 P1 Pd Cl1 . . . . 72.14(10) ?
    C11 P1 Pd Cl1 . . . 2_757 131.54(10) ?
    C21 P1 Pd Cl1 . . . 2_757 13.38(11) ?
    C31 P1 Pd Cl1 . . . 2_757 -107.86(10) ?
_iucr_refine_instructions_details
;
TITL cu_11cn_rme6_0m in P-1
CELL  0.71069   9.9495   9.9512  10.4387   67.683   86.366   61.979
ZERR     1.00   0.0003   0.0003   0.0004    0.002    0.002    0.002
LATT   1
SFAC  C    H    P    CL   PD
UNIT  40   34   2    2    1
MERG   2
FMAP   2
PLAN    5
SIZE     0.05   0.18   0.24
ACTA
BOND   $H
CONF
LIST   1
L.S.   24
WGHT    0.036100    0.826000
FVAR       0.23766   0.69554
C11   1    0.876562    0.261352    0.654754    11.00000    0.02330    0.04239 =
         0.02553   -0.01353    0.00921   -0.02133
C12   1    0.891918    0.130511    0.624584    11.00000    0.03062    0.04656 =
         0.04242   -0.02341    0.01496   -0.02312
AFIX  43
H12   2    0.960016    0.021717    0.683024    11.00000   -1.20000
AFIX   0
C13   1    0.804726    0.163097    0.506243    11.00000    0.04526    0.07716 =
         0.04813   -0.04413    0.02866   -0.04626
AFIX  43
H13   2    0.817544    0.075263    0.485299    11.00000   -1.20000
AFIX   0
C14   1    0.699430    0.323845    0.419380    11.00000    0.05049    0.08313 =
         0.02613   -0.01547    0.01068   -0.05225
C15   1    0.682620    0.450440    0.453598    11.00000    0.04685    0.05966 =
         0.03266   -0.00296   -0.00339   -0.03755
AFIX  43
H15   2    0.610702    0.558913    0.398058    11.00000   -1.20000
AFIX   0
C16   1    0.770774    0.420267    0.569597    11.00000    0.03330    0.04264 =
         0.03268   -0.00878    0.00117   -0.02429
AFIX  43
H16   2    0.757906    0.508672    0.589662    11.00000   -1.20000
AFIX   0
PART    1
C17   1    0.593154    0.381469    0.290427    21.00000    0.02913    0.04092 =
         0.03313   -0.01349    0.00402   -0.01563
AFIX  43
H17   2    0.512148    0.489603    0.255137    21.00000   -1.20000
AFIX   0
C18   1    0.610739    0.285655    0.227113    21.00000    0.04673    0.04966 =
         0.03850   -0.01546   -0.00583   -0.02022
AFIX  93
H18A  2    0.691088    0.177144    0.260885    21.00000   -1.20000
H18B  2    0.542995    0.325494    0.147962    21.00000   -1.20000
AFIX   0
PART    2
C19   1    0.658427    0.292404    0.301846   -21.00000    0.03146    0.03873 =
         0.03565   -0.02172    0.00581   -0.01553
AFIX  43
H19   2    0.699347    0.186760    0.302350   -21.00000   -1.20000
AFIX   0
C20   1    0.561575    0.424224    0.199885   -21.00000    0.05172    0.06373 =
         0.03049   -0.01648   -0.00231   -0.02632
AFIX  93
H20A  2    0.523504    0.527521    0.203684   -21.00000   -1.20000
H20B  2    0.529824    0.415960    0.122579   -21.00000   -1.20000
AFIX   0
PART    0
C21   1    1.185233    0.175156    0.738957    11.00000    0.02514    0.03053 =
         0.02791   -0.00942    0.00840   -0.01584
C22   1    1.208899    0.177254    0.605378    11.00000    0.02928    0.03419 =
         0.03030   -0.00988    0.00531   -0.01778
AFIX  43
H22   2    1.128548    0.200172    0.545555    11.00000   -1.20000
AFIX   0
C23   1    1.350807    0.145579    0.560603    11.00000    0.03344    0.04161 =
         0.03327   -0.01394    0.01546   -0.01946
AFIX  43
H23   2    1.365538    0.146982    0.471326    11.00000   -1.20000
AFIX   0
C24   1    1.470179    0.111945    0.649028    11.00000    0.02709    0.04445 =
         0.04853   -0.01356    0.01557   -0.01921
AFIX  43
H24   2    1.565877    0.089329    0.619714    11.00000   -1.20000
AFIX   0
C25   1    1.447605    0.111838    0.781319    11.00000    0.02852    0.04138 =
         0.04063   -0.00829    0.00005   -0.01979
AFIX  43
H25   2    1.527837    0.090745    0.840122    11.00000   -1.20000
AFIX   0
C26   1    1.306731    0.142861    0.826222    11.00000    0.03163    0.03758 =
         0.02832   -0.00947    0.00535   -0.01972
AFIX  43
H26   2    1.292560    0.142264    0.915320    11.00000   -1.20000
AFIX   0
C31   1    0.937136    0.410197    0.821653    11.00000    0.02449    0.03486 =
         0.02409   -0.01193    0.00178   -0.01307
C32   1    0.992931    0.516384    0.744789    11.00000    0.03732    0.04047 =
         0.02436   -0.01443    0.00828   -0.02014
AFIX  43
H32   2    1.062989    0.487831    0.683941    11.00000   -1.20000
AFIX   0
C33   1    0.944353    0.666012    0.758379    11.00000    0.04469    0.03948 =
         0.03177   -0.01294    0.00618   -0.02310
AFIX  43
H33   2    0.982370    0.736812    0.706982    11.00000   -1.20000
AFIX   0
C34   1    0.839660    0.708965    0.848303    11.00000    0.03604    0.03979 =
         0.03556   -0.01865   -0.00120   -0.01365
AFIX  43
H34   2    0.806465    0.809063    0.856959    11.00000   -1.20000
AFIX   0
C35   1    0.784692    0.603053    0.925016    11.00000    0.03067    0.05551 =
         0.04253   -0.03060    0.01060   -0.01856
AFIX  43
H35   2    0.714065    0.632622    0.985178    11.00000   -1.20000
AFIX   0
C36   1    0.833016    0.452868    0.913976    11.00000    0.03135    0.04731 =
         0.03341   -0.01940    0.00949   -0.02263
AFIX  43
H36   2    0.796499    0.381402    0.967444    11.00000   -1.20000
AFIX   0
P1    3    1.001210    0.214390    0.803382    11.00000    0.02129    0.03072 =
         0.02048   -0.00811    0.00577   -0.01492
CL1   4    0.736850    0.148647    0.946439    11.00000    0.02068    0.03797 =
         0.03467   -0.00393    0.00416   -0.01517
PD    5    1.000000    0.000000    1.000000    10.50000    0.01846    0.02981 =
         0.02028   -0.00526    0.00523   -0.01383
HKLF    4
REM  cu_11cn_rme6_0m in P-1
REM R1 =  0.0320 for   2682 Fo > 4sig(Fo)  and  0.0323 for all   2723 data
REM    224 parameters refined using      0 restraints
END
WGHT      0.0361      0.8260
REM Highest difference peak  0.775,  deepest hole -0.647,  1-sigma level  0.077
Q1    1   1.1281 -0.0560  1.0214  11.00000  0.05    0.77
Q2    1   1.0135 -0.0854  0.9744  11.00000  0.05    0.58
Q3    1   1.0590  0.0601  0.9642  11.00000  0.05    0.57
Q4    1   1.0646 -0.0800  1.0982  11.00000  0.05    0.46
Q5    1   1.1192  0.1301  0.8064  11.00000  0.05    0.43
;
