# Supplementary material for: trans-Dichloridobis[diphen­yl(4-vinyl­phen­yl)phosphane-κP]palladium(II)
Source: Acta Crystallogr Sect E Struct Rep Online. 2011 Nov 5;67(Pt 12):m1663. doi: 10.1107/S1600536811044795 (PMC3238597; doi:10.1107/S1600536811044795)
Supplement: Supplementary file 2 [file e-67-m1663-Isup2.hkl]

# 
# h,k,l, Fc-squared, Fo-squared, sigma(Fo-squared) and status flag 
# 
data_I
_shelx_title ' cu_11cn_rme6_0m in P-1' 
_shelx_refln_list_code          4 
_shelx_F_calc_maximum      123.06 
_exptl_crystal_F_000       382.00 
_reflns_d_resolution_high  0.8530 
 
loop_ 
 _symmetry_equiv_pos_as_xyz 
 'x, y, z' 
 '-x, -y, -z' 
 
_cell_length_a     9.9495 
_cell_length_b     9.9512 
_cell_length_c    10.4387 
_cell_angle_alpha  67.683 
_cell_angle_beta   86.366 
_cell_angle_gamma  61.979 
 
_shelx_F_squared_multiplier     1.000 
 
loop_ 
 _refln_index_h 
 _refln_index_k 
 _refln_index_l 
 _refln_F_squared_calc 
 _refln_F_squared_meas 
 _refln_F_squared_sigma 
 _refln_observed_status 
   2   0   0      162.51      103.94      5.10 o 
   3   0   0     2604.98     2243.41     94.68 o 
   4   0   0     4618.14     4985.54    209.58 o 
   5   0   0     2216.48     2169.73    129.74 o 
   6   0   0     1242.80     1184.27     29.45 o 
   7   0   0     1285.44     1337.91     44.21 o 
   8   0   0      730.97      759.14     36.85 o 
   9   0   0      465.47      526.50     25.89 o 
  10   0   0      282.10      297.84     14.74 o 
  -9   1   0      116.91      122.27      6.99 o 
  -8   1   0      240.16      266.84     13.98 o 
  -7   1   0     2045.65     2066.76     62.65 o 
  -6   1   0      802.71      888.22     22.33 o 
  -5   1   0       99.16       79.63      2.57 o 
  -4   1   0      635.10      569.21     24.95 o 
  -3   1   0     1176.57     1297.36     55.18 o 
  -2   1   0     1586.82     1326.66     56.13 o 
  -1   1   0       18.05       16.82      1.51 o 
   0   1   0     1691.31     1770.95     74.27 o 
   1   1   0     1483.04     1663.23     70.49 o 
   2   1   0      971.57      901.26     29.92 o 
   3   1   0      428.13      365.62     12.22 o 
   4   1   0     3664.70     3467.89    146.18 o 
   5   1   0      841.48      934.78     31.37 o 
   6   1   0      117.89      107.04      6.52 o 
   7   1   0       28.89       28.01      1.32 o 
   8   1   0     1285.41     1415.48     67.28 o 
   9   1   0      547.55      531.99     26.08 o 
  10   1   0      107.80      119.81      6.61 o 
  -8   2   0        8.08        5.67      1.70 o 
  -7   2   0      530.03      555.80     27.59 o 
  -6   2   0      223.01      199.60      5.77 o 
  -5   2   0       10.20       18.81      1.13 o 
  -4   2   0      233.58      209.01     10.02 o 
  -3   2   0     1568.08     1752.24     74.46 o 
  -2   2   0      116.09      114.15      5.67 o 
  -1   2   0      837.93      699.23     30.05 o 
   0   2   0       21.74       19.24      2.93 o 
   1   2   0       27.71       20.41      1.32 o 
   2   2   0     7440.94     8280.26    347.54 o 
   3   2   0        4.11       -0.57      0.57 o 
   4   2   0     1744.57     1688.32     56.26 o 
   5   2   0     1208.87     1099.13     52.16 o 
   6   2   0      242.79      232.85     14.55 o 
   7   2   0      204.64      202.55      4.56 o 
   8   2   0      307.36      298.23     11.85 o 
   9   2   0      490.76      520.37     18.49 o 
  10   2   0        7.62        5.29      1.32 o 
  -8   3   0        2.21        4.16      1.32 o 
  -7   3   0       49.79       60.29      4.54 o 
  -6   3   0       59.98       62.55      4.91 o 
  -5   3   0      121.54      116.33      3.82 o 
  -4   3   0       19.80       14.13      1.52 o 
  -3   3   0      719.44      660.30     28.91 o 
  -2   3   0      795.40      932.44     40.06 o 
  -1   3   0       95.76       71.81      3.97 o 
   0   3   0     1104.68     1382.69     41.36 o 
   1   3   0     1816.17     2082.02     61.94 o 
   2   3   0     7599.31     7836.15    329.02 o 
   3   3   0      378.46      476.42     20.22 o 
   4   3   0        5.80       10.02      0.94 o 
   5   3   0      605.99      540.19     31.37 o 
   6   3   0      541.42      498.29     15.86 o 
   7   3   0      110.16       95.27      1.97 o 
   8   3   0      309.07      304.48      8.15 o 
   9   3   0       62.86       57.71      2.54 o 
  10   3   0       70.60       72.57      3.33 o 
  11   3   0      152.36      160.07      8.88 o 
  -7   4   0      275.70      219.03     11.53 o 
  -6   4   0      586.62      545.97     27.21 o 
  -5   4   0     1273.99     1296.42     62.36 o 
  -4   4   0      284.72      275.19      9.96 o 
  -3   4   0      691.03      750.40     24.54 o 
  -2   4   0     3068.83     3008.03    127.19 o 
  -1   4   0     3218.27     3240.29    136.63 o 
   0   4   0       10.41       29.29      2.27 o 
   1   4   0     2818.25     2850.99    120.00 o 
   2   4   0     3029.26     3187.57    133.80 o 
   3   4   0     2366.20     2487.39    104.51 o 
   4   4   0      287.81      314.66     13.61 o 
   5   4   0     1032.88     1030.28     75.88 o 
   6   4   0     3994.85     4028.39    323.82 o 
   7   4   0     1667.50     1600.40     32.90 o 
   8   4   0      807.55      778.60     14.41 o 
   9   4   0      464.46      494.33     14.52 o 
  10   4   0     1250.63     1259.63     44.89 o 
  11   4   0      623.36      623.26     31.56 o 
  -6   5   0      100.07       72.19      4.72 o 
  -5   5   0     1088.50     1132.38     54.43 o 
  -4   5   0      787.86      819.62     40.06 o 
  -3   5   0      198.34      179.34     10.58 o 
  -2   5   0      317.19      302.83     10.49 o 
  -1   5   0     1390.48     1212.06     32.66 o 
   0   5   0      844.69      838.89     36.10 o 
   1   5   0     2690.69     2672.40    112.82 o 
   2   5   0      613.91      587.55     25.32 o 
   3   5   0     2763.51     2872.15    120.76 o 
   4   5   0     2002.56     1868.47     85.23 o 
   5   5   0     1510.71     1582.13     58.08 o 
   6   5   0     1394.28     1273.73     40.37 o 
   7   5   0     1614.16     1593.47     36.18 o 
   8   5   0      202.88      194.12      5.01 o 
   9   5   0      460.81      475.73     12.33 o 
  10   5   0     1420.67     1492.67     53.04 o 
  11   5   0      362.03      405.06     14.90 o 
  -5   6   0      145.06      115.85      6.61 o 
  -4   6   0      324.27      320.14     16.44 o 
  -3   6   0      113.26      108.48      6.99 o 
  -2   6   0       76.16       58.58      4.91 o 
  -1   6   0      762.33      749.90     20.62 o 
   0   6   0     1033.37      889.81     24.06 o 
   1   6   0       98.34       98.74      2.93 o 
   2   6   0       36.53       37.32      2.34 o 
   3   6   0     2196.16     2197.07     83.13 o 
   4   6   0      865.85      872.75     26.95 o 
   5   6   0      416.68      429.50     11.78 o 
   6   6   0      551.85      575.59     17.82 o 
   7   6   0     1158.98     1157.90     29.89 o 
   8   6   0      166.72      172.55      4.09 o 
   9   6   0       39.07       42.29      1.77 o 
  10   6   0      313.85      339.37      8.94 o 
  11   6   0      505.82      525.17     24.28 o 
  -4   7   0       62.57       55.56      3.59 o 
  -3   7   0       50.15       67.09      4.54 o 
  -2   7   0        1.09        0.00      1.70 o 
  -1   7   0       25.00       22.23      2.20 o 
   0   7   0      837.29      808.10     38.17 o 
   1   7   0       39.57       26.89      2.04 o 
   2   7   0      546.64      475.94     14.94 o 
   3   7   0        4.65        4.27      0.67 o 
   4   7   0      107.30      112.88      3.37 o 
   5   7   0       13.69       15.89      1.17 o 
   6   7   0       89.09       91.66      2.62 o 
   7   7   0      286.11      327.35      7.17 o 
   8   7   0      150.18      157.26      3.79 o 
   9   7   0       32.73       36.90      1.60 o 
  10   7   0       15.55       16.13      1.04 o 
  11   7   0      116.42      108.87      9.92 o 
  -2   8   0      128.47      146.84      7.75 o 
  -1   8   0       26.93       20.60      2.65 o 
   0   8   0      211.87      202.34     11.06 o 
   1   8   0      175.06      184.04      9.07 o 
   2   8   0      435.51      371.02     13.33 o 
   3   8   0      328.26      364.86     24.10 o 
   4   8   0      430.95      394.03     12.15 o 
   5   8   0      790.81      785.68     19.97 o 
   6   8   0       41.18       45.09      1.78 o 
   7   8   0      104.28       97.05      2.70 o 
   8   8   0      861.75      895.92     18.74 o 
   9   8   0      826.91      816.47     17.02 o 
  10   8   0       23.21       23.90      0.97 o 
   0   9   0      130.67      103.94      6.43 o 
   1   9   0      380.45      401.97     20.98 o 
   2   9   0     1109.90     1075.12     54.05 o 
   3   9   0      289.76      270.24     14.36 o 
   4   9   0      189.32      208.75     16.06 o 
   5   9   0      257.18      225.19      7.13 o 
   6   9   0      356.74      360.73      8.50 o 
   7   9   0      250.57      249.28      6.01 o 
   8   9   0      441.45      413.25      9.65 o 
   9   9   0      712.81      714.97     24.20 o 
  10   9   0      140.29      150.32      9.17 o 
   2  10   0      650.70      651.80     32.88 o 
   3  10   0       29.77       37.04      3.02 o 
   4  10   0      154.47      145.71      8.13 o 
   5  10   0      493.20      578.04     26.08 o 
   6  10   0      469.02      438.83     16.01 o 
   7  10   0      109.04      108.88      3.31 o 
   8  10   0      110.93      111.96     10.39 o 
  -7 -10   1       12.23       13.98      1.70 o 
  -6 -10   1      276.12      255.37      9.72 o 
  -5 -10   1       45.29       37.80      2.46 o 
  -4 -10   1        2.12        5.29      1.13 o 
  -3 -10   1       32.86       25.13      2.27 o 
  -9  -9   1      484.18      492.06     25.51 o 
  -8  -9   1      325.70      327.87      8.63 o 
  -7  -9   1       51.60       42.24      1.52 o 
  -6  -9   1      960.34     1015.26     26.32 o 
  -5  -9   1     1151.53     1168.10     38.89 o 
  -4  -9   1      271.36      270.07      8.48 o 
  -3  -9   1       47.21       65.20      4.35 o 
  -2  -9   1      551.89      528.77     27.02 o 
  -1  -9   1      577.36      521.40     26.65 o 
   0  -9   1       80.23       77.29      4.72 o 
 -10  -8   1      350.36      338.50     13.73 o 
  -9  -8   1      798.90      787.05     20.46 o 
  -8  -8   1      646.71      659.71     15.16 o 
  -7  -8   1      242.30      256.28      6.13 o 
  -6  -8   1      454.86      453.99     11.70 o 
  -5  -8   1     1017.84     1071.95     32.12 o 
  -4  -8   1     1436.13     1391.62     41.71 o 
  -3  -8   1      129.24      144.15      8.03 o 
  -2  -8   1      240.45      234.91     12.85 o 
  -1  -8   1      413.36      328.07     17.58 o 
   0  -8   1      207.11      232.26     12.85 o 
   1  -8   1       32.18       31.21      2.65 o 
 -11  -7   1      139.31      127.09     13.32 o 
 -10  -7   1        8.05        8.41      0.61 o 
  -9  -7   1      169.55      189.35      4.82 o 
  -8  -7   1      481.42      492.62     10.53 o 
  -7  -7   1      165.41      181.19      4.17 o 
  -6  -7   1       45.20       48.46      1.78 o 
  -5  -7   1       43.27       37.06      1.51 o 
  -4  -7   1      358.06      368.47     19.28 o 
  -3  -7   1      267.22      242.57      9.89 o 
  -2  -7   1      935.63      967.48     41.48 o 
  -1  -7   1      530.23      522.96     18.54 o 
   0  -7   1      535.00      475.59     17.08 o 
   1  -7   1       24.10       29.58      2.27 o 
   2  -7   1       23.03       18.14      2.65 o 
   3  -7   1      232.33      235.66     11.91 o 
 -11  -6   1      144.08      143.61      7.84 o 
 -10  -6   1       10.88       14.26      0.88 o 
  -9  -6   1       17.57       17.56      0.96 o 
  -8  -6   1      488.43      501.70     10.70 o 
  -7  -6   1      643.81      668.22     16.62 o 
  -6  -6   1      224.82      225.73      5.53 o 
  -5  -6   1       46.72       51.86      1.66 o 
  -4  -6   1      705.36      656.54     17.43 o 
  -3  -6   1      340.50      349.22     13.61 o 
  -2  -6   1        2.83        3.18      0.69 o 
  -1  -6   1      104.92       94.03      3.49 o 
   0  -6   1      326.33      286.29      8.23 o 
   1  -6   1       89.65       75.34      3.87 o 
   2  -6   1        2.40        4.91      1.89 o 
   3  -6   1        2.68        3.21      1.70 o 
   4  -6   1       85.49      103.00      6.24 o 
 -11  -5   1      681.88      735.38     31.47 o 
 -10  -5   1      349.55      385.81     14.42 o 
  -9  -5   1       64.85       77.41      2.05 o 
  -8  -5   1      161.28      157.10      4.19 o 
  -7  -5   1     1513.25     1536.64     36.24 o 
  -6  -5   1      725.11      654.23     19.25 o 
  -5  -5   1      163.65      175.92     11.06 o 
  -4  -5   1      853.30      824.24     28.71 o 
  -3  -5   1     2444.96     2112.82    109.42 o 
  -2  -5   1      270.85      320.14     19.28 o 
  -1  -5   1        4.97        5.57      1.51 o 
   0  -5   1     1055.67      994.73     28.12 o 
   1  -5   1      827.17      808.52     22.00 o 
   2  -5   1      303.39      269.43      9.03 o 
   3  -5   1       55.62       59.15      4.91 o 
   4  -5   1      356.71      338.28     17.58 o 
   5  -5   1      107.79      122.84      7.18 o 
   6  -5   1      113.14      110.93      6.24 o 
 -11  -4   1      987.79      999.85     39.78 o 
 -10  -4   1     1654.63     1819.45     64.40 o 
  -9  -4   1      364.97      388.58     10.31 o 
  -8  -4   1       91.18      109.46      2.92 o 
  -7  -4   1     1422.05     1284.94     28.83 o 
  -6  -4   1     2528.89     2572.19     75.01 o 
  -5  -4   1     2354.97     2130.21     97.14 o 
  -4  -4   1       56.30       50.65      3.59 o 
  -3  -4   1     2060.08     1729.00     89.58 o 
  -2  -4   1     1348.02     1163.56     48.95 o 
  -1  -4   1     1888.22     1939.90     81.83 o 
   0  -4   1     3344.38     3108.95    130.96 o 
   1  -4   1     2839.41     2659.55    112.26 o 
   2  -4   1     1841.11     1867.50     58.99 o 
   3  -4   1      342.41      347.83     12.08 o 
   4  -4   1      551.69      574.70     28.91 o 
   5  -4   1     1231.45     1179.44     56.88 o 
   6  -4   1      863.89      895.97     43.28 o 
 -11  -3   1       59.98       68.79      4.35 o 
 -10  -3   1      714.88      717.47     25.86 o 
  -9  -3   1     2061.45     2121.80     59.86 o 
  -8  -3   1      700.04      682.39     15.49 o 
  -7  -3   1     1036.17     1004.09     18.34 o 
  -6  -3   1     2620.84     2344.07    117.04 o 
  -5  -3   1     3544.08     3434.00    184.82 o 
  -4  -3   1      332.87      254.56     14.36 o 
  -3  -3   1     2150.63     2194.65     98.46 o 
  -1  -3   1     4255.75     3708.59    155.53 o 
   0  -3   1      379.04      442.97     19.09 o 
   1  -3   1     1900.78     1657.38     70.11 o 
   2  -3   1     1073.78     1127.09     48.19 o 
   3  -3   1      334.37      318.62     14.55 o 
   4  -3   1      245.31      220.99      8.29 o 
   5  -3   1     1220.04     1314.99     40.53 o 
   6  -3   1      943.00      962.37     29.72 o 
   7  -3   1        4.06        3.59      1.70 o 
 -10  -2   1       56.81       54.94      2.66 o 
  -9  -2   1      348.96      363.79     13.21 o 
  -8  -2   1      158.10      164.24      5.37 o 
  -7  -2   1        2.84        4.65      0.50 o 
  -6  -2   1      987.17     1013.08     24.91 o 
  -5  -2   1     1803.86     1660.85     55.16 o 
  -4  -2   1       71.69       81.91      3.04 o 
  -3  -2   1      939.63     1140.51     61.61 o 
  -2  -2   1       25.32       22.68      1.89 o 
  -1  -2   1    11173.94     9801.76    411.23 o 
   0  -2   1     1980.18     1753.76     73.89 o 
   1  -2   1       13.86       12.09      1.51 o 
   2  -2   1     2664.79     2562.22    108.10 o 
   3  -2   1     1489.15     1944.63     82.59 o 
   4  -2   1        6.65        4.02      0.69 o 
   5  -2   1       23.41       24.31      1.55 o 
   6  -2   1       80.78       79.84      3.63 o 
   7  -2   1       66.85       59.12      4.06 o 
   8  -2   1       52.68       60.10      4.35 o 
 -10  -1   1        9.40        8.88      1.32 o 
  -9  -1   1      157.68      140.75      5.74 o 
  -8  -1   1      554.86      548.85     19.49 o 
  -7  -1   1        5.43        4.35      0.64 o 
  -6  -1   1        3.69        9.59      1.13 o 
  -5  -1   1      524.61      479.04     16.39 o 
  -4  -1   1     1590.08     1509.76     50.08 o 
  -3  -1   1     3565.43     3636.68    254.84 o 
  -2  -1   1      473.49      598.33     20.79 o 
  -1  -1   1      542.20      541.62     29.67 o 
   0  -1   1       29.75       70.30      3.40 o 
   1  -1   1      316.50      392.52     17.01 o 
   2  -1   1     1579.11     1510.54     63.88 o 
   3  -1   1     3889.07     4137.39    174.24 o 
   4  -1   1      205.17      314.64     10.09 o 
   5  -1   1       19.26       12.02      0.99 o 
   6  -1   1       61.71       64.77      2.14 o 
   7  -1   1     1052.16     1118.30     34.30 o 
   8  -1   1       58.34       50.84      4.16 o 
   9  -1   1       24.42       22.11      2.46 o 
 -10   0   1       50.93       43.09      3.02 o 
  -9   0   1      108.17      127.75      7.37 o 
  -8   0   1     1047.80     1065.48     51.03 o 
  -7   0   1      710.91      652.38     35.53 o 
  -6   0   1      337.20      376.82      8.13 o 
  -5   0   1     1518.06     1462.85     74.74 o 
  -4   0   1     5865.68     5080.41    213.55 o 
  -3   0   1     1654.86     1558.54     65.77 o 
  -2   0   1    11174.23    10206.94    428.99 o 
  -1   0   1     3616.58     3668.79    121.86 o 
   0   0   1     1341.28     1487.67     62.74 o 
   1   0   1     4076.45     3834.96    114.19 o 
   2   0   1      957.24      931.31     27.93 o 
   3   0   1     1935.60     1781.33     71.91 o 
   4   0   1     1878.02     2028.68     60.74 o 
   5   0   1      581.43      674.67     20.78 o 
   6   0   1      177.99      145.89      3.78 o 
   7   0   1     2016.98     2164.88     53.29 o 
   8   0   1      416.06      482.10     16.35 o 
   9   0   1        6.39       10.77      1.89 o 
  -9   1   1      271.57      256.45     13.04 o 
  -8   1   1      943.65      998.02     48.00 o 
  -7   1   1     1200.51     1173.39     56.13 o 
  -6   1   1      345.93      311.04      7.47 o 
  -5   1   1       25.17       22.87      2.27 o 
  -4   1   1     5180.75     4660.12    196.16 o 
  -3   1   1     4520.23     4597.56    193.33 o 
  -2   1   1     1091.13      985.92     41.95 o 
  -1   1   1     1626.83     1954.70     58.20 o 
   0   1   1     9007.13     9444.64    280.62 o 
   1   1   1     4833.09     4879.11    145.12 o 
   2   1   1     1081.62     1127.43     33.67 o 
   3   1   1     3819.19     3789.22    112.85 o 
   4   1   1     5913.65     5883.78    363.04 o 
   5   1   1     1627.40     1725.99    135.59 o 
   6   1   1     1086.49     1105.42     63.69 o 
   7   1   1     2476.70     2388.96     58.99 o 
   8   1   1     1272.62     1352.89     41.60 o 
   9   1   1     1345.35     1446.28     68.79 o 
  10   1   1       99.88       85.99      5.10 o 
  -9   2   1       36.32       42.33      3.21 o 
  -8   2   1      123.50      111.88      6.61 o 
  -7   2   1      819.79      856.66     41.58 o 
  -6   2   1     1235.29     1126.52     36.20 o 
  -5   2   1      208.27      219.62      6.12 o 
  -4   2   1      415.63      409.15     18.33 o 
  -3   2   1     1955.03     1791.17     75.97 o 
  -2   2   1     2044.79     2458.85    103.75 o 
  -1   2   1        6.25       14.19      1.23 o 
   0   2   1    15144.05    18451.50    547.28 o 
   1   2   1     5012.21     5059.49    150.40 o 
   2   2   1      773.52      732.40     21.92 o 
   3   2   1       47.49       47.28      1.48 o 
   4   2   1     1923.03     1715.60     51.18 o 
   5   2   1     2789.93     2522.16    106.40 o 
   6   2   1      335.06      334.69     15.12 o 
   7   2   1      201.50      175.54      4.47 o 
   8   2   1      253.55      246.97      8.39 o 
   9   2   1     1304.24     1450.06     68.98 o 
  10   2   1      316.72      341.30     17.01 o 
  -8   3   1       91.85       72.38      4.72 o 
  -7   3   1       31.72       30.99      3.40 o 
  -6   3   1      484.90      534.44     26.65 o 
  -5   3   1      219.83      181.02      5.29 o 
  -4   3   1       28.09       20.88      1.60 o 
  -3   3   1        9.06       13.98      1.89 o 
  -2   3   1     1215.01     1180.57     50.46 o 
  -1   3   1      467.68      679.15     20.65 o 
   0   3   1     2374.11     2588.12     77.04 o 
   1   3   1       14.02       18.16      2.65 o 
   2   3   1      940.03      899.85     26.93 o 
   3   3   1        5.41        7.75      1.13 o 
   4   3   1       17.76       16.82      1.32 o 
   5   3   1      650.49      529.91     22.87 o 
   6   3   1      198.74      202.36     10.68 o 
   7   3   1      776.98      745.12     16.33 o 
   8   3   1      106.55      106.49      2.73 o 
   9   3   1      792.55      736.85     26.08 o 
  10   3   1        9.38        6.43      1.51 o 
  11   3   1        1.25        2.08      0.76 o 
  -7   4   1      106.62      132.10      7.56 o 
  -6   4   1      131.08       95.63      6.24 o 
  -5   4   1      108.64      122.46      7.94 o 
  -4   4   1        8.39       13.52      1.59 o 
  -3   4   1      164.43      192.28      7.16 o 
  -2   4   1     1457.52     1410.75     60.29 o 
  -1   4   1      541.08      476.05     20.98 o 
   0   4   1      223.78      280.11      8.89 o 
   1   4   1      140.87      214.68      6.88 o 
   2   4   1     4079.60     4637.25    194.65 o 
   3   4   1       74.77       60.29      3.02 o 
   4   4   1      233.26      265.90     11.72 o 
   5   4   1     1212.05     1273.74     53.86 o 
   6   4   1     2732.30     2603.92     71.02 o 
   7   4   1       35.34       37.13      1.32 o 
   8   4   1       22.91       19.80      1.06 o 
   9   4   1      548.85      563.08     16.52 o 
  10   4   1      568.30      548.14     19.28 o 
  11   4   1      104.09       92.60      5.67 o 
  -6   5   1      130.01      143.25      8.13 o 
  -5   5   1      793.62      682.98     33.64 o 
  -4   5   1      482.93      518.19     26.08 o 
  -3   5   1      339.67      290.80     10.36 o 
  -2   5   1      662.07      596.69     19.69 o 
  -1   5   1     2462.25     2326.56     98.65 o 
   0   5   1      700.43      643.86     27.97 o 
   1   5   1      921.32     1014.08     43.28 o 
   2   5   1     6332.48     6810.17    285.74 o 
   3   5   1     3188.61     3512.24    147.60 o 
   4   5   1      357.09      294.81     12.85 o 
   5   5   1       40.67       31.83      4.63 o 
   6   5   1     1426.22     1403.64     33.72 o 
   7   5   1     1538.95     1437.95     29.55 o 
   8   5   1     1249.21     1252.23     27.61 o 
   9   5   1       86.31       74.43      2.34 o 
  10   5   1      711.36      734.61     26.59 o 
  11   5   1      453.53      448.04     21.92 o 
  -5   6   1      603.12      584.14     28.54 o 
  -4   6   1      631.68      567.33     28.16 o 
  -3   6   1      474.72      495.13     24.95 o 
  -2   6   1      207.23      156.86      9.45 o 
  -1   6   1      917.66      869.50     28.14 o 
   0   6   1      747.56      648.81     27.80 o 
   1   6   1     1744.17     1653.71     53.43 o 
   2   6   1     1718.56     1766.37    126.24 o 
   3   6   1     2320.97     2364.06     80.47 o 
   4   6   1     2281.81     2533.99     86.31 o 
   5   6   1      242.87      236.54      7.80 o 
   6   6   1      842.59      809.76     18.80 o 
   7   6   1     2440.33     2388.32     52.01 o 
   8   6   1     1139.67     1130.15     25.88 o 
   9   6   1       10.33        8.52      0.98 o 
  10   6   1      842.51      854.92     27.33 o 
  11   6   1      908.76      938.44     79.28 o 
  -4   7   1      235.01      233.58     12.09 o 
  -3   7   1       93.63       88.63      5.86 o 
  -2   7   1        6.13        0.94      1.70 o 
  -1   7   1      106.08       73.14      5.48 o 
   0   7   1      174.04      199.27      6.84 o 
   1   7   1      281.31      248.99      7.27 o 
   2   7   1       71.98       67.39      3.28 o 
   3   7   1      144.60      151.79      5.09 o 
   4   7   1      507.48      483.69     19.44 o 
   5   7   1      495.71      574.10     14.70 o 
   6   7   1      201.01      194.14      4.45 o 
   7   7   1      505.58      533.75     11.35 o 
   8   7   1      230.58      220.32      5.64 o 
   9   7   1       15.55       15.52      1.17 o 
  10   7   1      185.11      196.29      5.48 o 
  11   7   1      346.67      361.35     25.32 o 
  -3   8   1      121.40      108.10      5.86 o 
  -2   8   1       18.99       23.43      2.83 o 
  -1   8   1       47.14       51.03      4.16 o 
   0   8   1      273.53      187.08      7.75 o 
   1   8   1      166.67      190.42      8.41 o 
   2   8   1      308.15      299.58     10.99 o 
   3   8   1      271.26      267.86      9.80 o 
   4   8   1      977.54     1021.10     30.06 o 
   5   8   1      258.70      232.22      7.85 o 
   6   8   1       13.80        9.61      0.99 o 
   7   8   1       10.85        9.04      1.31 o 
   8   8   1       83.70       79.69      2.25 o 
   9   8   1      147.94      144.72      4.92 o 
  10   8   1        5.39        5.48      0.75 o 
  11   8   1       63.13       47.08      2.74 o 
  -1   9   1       15.75       28.73      2.46 o 
   0   9   1       79.96       85.50      6.80 o 
   1   9   1      267.15      224.67     20.88 o 
   2   9   1       29.35       62.36      3.50 o 
   3   9   1        3.43        2.27      1.32 o 
   4   9   1       21.46       18.90      2.27 o 
   5   9   1      507.21      487.84     22.61 o 
   6   9   1      105.21       93.28      3.00 o 
   7   9   1      110.50      121.96      3.26 o 
   8   9   1      244.94      231.50      5.22 o 
   9   9   1      758.92      741.17     23.21 o 
  10   9   1       79.85       67.86      3.66 o 
   1  10   1      185.09      207.12     11.15 o 
   2  10   1      555.95      468.30     24.19 o 
   3  10   1      482.28      550.69     28.16 o 
   4  10   1       90.71       86.39      3.93 o 
   5  10   1      527.85      568.24     21.07 o 
   6  10   1      412.89      443.23     22.30 o 
   7  10   1      198.79      181.63      6.31 o 
   8  10   1      372.20      376.67     12.82 o 
   9  10   1     1165.94     1230.46     65.39 o 
   5  11   1      182.07      186.44      7.20 o 
   6  11   1      365.51      401.84     17.39 o 
  -8  -9   2      145.96      156.83      6.46 o 
  -7  -9   2      131.57      127.23      5.33 o 
  -6  -9   2      109.84      118.61      3.93 o 
  -5  -9   2      109.46      119.21      3.92 o 
  -4  -9   2       10.32        6.26      0.80 o 
  -3  -9   2       73.64       83.34      4.91 o 
  -2  -9   2      174.68      189.36     10.21 o 
  -1  -9   2      116.51      100.92      5.86 o 
  -9  -8   2      817.81      835.11     25.01 o 
  -8  -8   2      614.92      647.82     19.76 o 
  -7  -8   2       36.36       40.11      1.57 o 
  -6  -8   2      699.77      728.59     21.76 o 
  -5  -8   2     1424.95     1517.92     45.10 o 
  -4  -8   2      135.25      145.37      4.87 o 
  -3  -8   2        4.77        3.33      1.08 o 
  -2  -8   2      160.33      168.38      9.64 o 
  -1  -8   2      507.42      421.81     21.92 o 
   0  -8   2      263.52      246.62     13.23 o 
   1  -8   2      237.64      223.57     11.91 o 
 -10  -7   2       39.22       41.05      1.69 o 
  -9  -7   2      426.19      467.70     12.42 o 
  -8  -7   2     1448.37     1518.40     34.71 o 
  -7  -7   2      662.59      646.13     14.78 o 
  -6  -7   2      608.53      652.14     16.46 o 
  -5  -7   2     1480.16     1448.07     37.43 o 
  -4  -7   2     1637.24     1715.04     65.13 o 
  -3  -7   2      590.66      567.38     22.00 o 
  -2  -7   2      587.85      559.63     30.05 o 
  -1  -7   2     1325.62     1253.90     62.93 o 
   0  -7   2      640.00      581.31     30.05 o 
   1  -7   2      120.16      105.23      4.46 o 
   2  -7   2      107.06       98.40      6.14 o 
 -11  -6   2      380.51      389.01     38.84 o 
 -10  -6   2      101.84       98.66      3.03 o 
  -9  -6   2      127.73      127.76      2.95 o 
  -8  -6   2      147.38      145.10      3.86 o 
  -7  -6   2      210.46      233.84      5.16 o 
  -6  -6   2      180.46      203.94      5.44 o 
  -5  -6   2       12.23       15.08      0.80 o 
  -4  -6   2      737.74      663.96     17.76 o 
  -3  -6   2      360.16      366.81     14.33 o 
  -2  -6   2        3.95        3.40      1.70 o 
  -1  -6   2       52.44       41.93      2.04 o 
   0  -6   2      380.37      390.71     14.13 o 
   1  -6   2       40.27       41.67      3.21 o 
   2  -6   2        3.98        1.80      1.07 o 
   3  -6   2      204.87      190.87     10.21 o 
   4  -6   2      245.75      213.74     10.96 o 
 -11  -5   2       85.31       94.55      3.98 o 
 -10  -5   2      299.75      282.32      7.86 o 
  -9  -5   2       14.93       17.63      0.92 o 
  -8  -5   2      107.36      117.95      4.69 o 
  -7  -5   2      410.93      425.92      9.08 o 
  -6  -5   2      121.73      133.92      3.39 o 
  -5  -5   2       28.33       35.79      1.31 o 
  -4  -5   2      592.82      582.18     34.96 o 
  -3  -5   2      814.70      698.29     36.85 o 
  -2  -5   2       19.35       19.34      2.74 o 
  -1  -5   2        8.40        9.13      1.01 o 
   0  -5   2      558.33      529.30     14.08 o 
   1  -5   2      202.22      189.38      5.80 o 
   2  -5   2       10.06        9.49      1.53 o 
   3  -5   2        8.12       10.96      2.27 o 
   4  -5   2      209.48      243.60     12.85 o 
   5  -5   2       87.02       72.38      4.72 o 
 -11  -4   2      139.42      151.70      6.01 o 
 -10  -4   2      313.58      379.17     14.16 o 
  -9  -4   2        6.04        6.29      0.78 o 
  -8  -4   2       12.39       16.73      0.95 o 
  -7  -4   2     1584.54     1577.02     36.06 o 
  -6  -4   2      659.19      609.96     12.76 o 
  -5  -4   2       17.82       14.65      1.01 o 
  -4  -4   2      425.04      320.30     29.39 o 
  -3  -4   2     2041.91     1885.48     97.70 o 
  -2  -4   2     2968.99     2549.18    131.72 o 
  -1  -4   2        5.13        5.62      0.66 o 
   0  -4   2      372.09      382.54     13.59 o 
   1  -4   2     1683.28     1663.83     53.94 o 
   2  -4   2      920.80      986.27     26.77 o 
   3  -4   2        7.99        6.44      1.14 o 
   4  -4   2       65.55       80.13      5.86 o 
   5  -4   2      220.21      228.48     12.47 o 
   6  -4   2      192.58      201.64     10.77 o 
 -11  -3   2      569.40      586.22     29.67 o 
 -10  -3   2     1959.44     2053.75     72.49 o 
  -9  -3   2     1697.93     1884.50     66.61 o 
  -8  -3   2      812.32      830.25     17.92 o 
  -7  -3   2     1190.94     1241.97     24.49 o 
  -6  -3   2     1570.01     1383.00     40.61 o 
  -5  -3   2     2083.58     2034.09     96.00 o 
  -4  -3   2     4002.23     4325.23    161.05 o 
  -3  -3   2     2443.79     2353.02    121.70 o 
  -1  -3   2     2358.68     2230.56     93.74 o 
   0  -3   2      255.95      317.11     13.98 o 
   1  -3   2     1304.66     1111.22     47.43 o 
   2  -3   2     3315.74     3380.71    142.68 o 
   3  -3   2      677.23      673.05     36.86 o 
   4  -3   2     1017.34      975.17     24.64 o 
   5  -3   2     1202.65     1251.39     38.62 o 
   6  -3   2     1283.88     1538.77     47.10 o 
   7  -3   2      188.91      181.23     10.02 o 
 -10  -2   2      352.01      410.28     21.36 o 
  -9  -2   2      652.03      658.87     19.06 o 
  -8  -2   2      402.44      393.54     11.69 o 
  -7  -2   2      170.34      154.86      3.75 o 
  -6  -2   2     1488.68     1482.95     31.71 o 
  -5  -2   2     2508.35     2316.06     80.87 o 
  -4  -2   2       91.96      126.37      6.05 o 
  -3  -2   2     1618.18     1569.31     84.66 o 
  -2  -2   2     3645.41     3782.67    203.91 o 
  -1  -2   2     4374.23     4622.89    194.08 o 
   0  -2   2     2919.26     2773.50    116.41 o 
   1  -2   2      623.24      783.71     33.45 o 
   2  -2   2     2471.05     2180.48     92.22 o 
   3  -2   2      478.97      502.62     15.77 o 
   4  -2   2      125.30      142.15      3.71 o 
   5  -2   2      299.76      263.94      6.38 o 
   6  -2   2     1387.20     1496.06     45.56 o 
   7  -2   2      163.51      199.64     12.19 o 
 -10  -1   2        2.38        2.13      0.73 o 
  -9  -1   2      512.26      556.90     19.68 o 
  -8  -1   2      716.24      672.29     23.56 o 
  -7  -1   2       16.25       19.67      1.10 o 
  -6  -1   2       60.94       61.01      1.81 o 
  -5  -1   2     3681.31     3984.89    131.26 o 
  -4  -1   2       32.09       82.92      4.06 o 
  -3  -1   2     1910.58     1998.74     83.86 o 
  -2  -1   2     2641.71     2826.42    152.32 o 
  -1  -1   2     5409.67     6003.40    323.92 o 
   0  -1   2     2148.98     2167.82     91.09 o 
   1  -1   2      918.79      806.73     24.32 o 
   2  -1   2      958.22     1213.27     36.41 o 
   3  -1   2     1551.72     1421.26     42.76 o 
   4  -1   2      118.57      156.03      5.54 o 
   5  -1   2       11.13       14.11      1.34 o 
   6  -1   2      272.81      240.90      8.81 o 
   7  -1   2       54.34       57.73      3.12 o 
   8  -1   2      157.53      187.20      6.53 o 
   9  -1   2        3.52        1.32      0.94 o 
 -10   0   2       46.01       43.09      2.83 o 
  -9   0   2      111.74      103.75      6.05 o 
  -8   0   2      484.61      506.07     18.09 o 
  -7   0   2      333.66      293.13      8.82 o 
  -6   0   2      182.99      218.02      5.71 o 
  -5   0   2      259.71      269.30     15.69 o 
  -4   0   2      764.64      840.03     46.11 o 
  -3   0   2       15.86       28.94      2.72 o 
  -2   0   2     3640.58     3969.12    132.81 o 
  -1   0   2     3446.57     3894.20    136.26 o 
   0   0   2      404.42      345.06     11.62 o 
   1   0   2      969.25     1102.95     33.01 o 
   2   0   2     2377.30     2580.52     76.77 o 
   3   0   2     1309.58     1534.71     46.40 o 
   4   0   2     1410.38     1466.82     44.16 o 
   5   0   2        2.96        8.11      1.02 o 
   6   0   2        5.98        7.81      0.97 o 
   7   0   2       23.60       14.65      1.50 o 
   8   0   2      171.42      209.12      7.34 o 
   9   0   2       14.22       17.58      2.46 o 
  -9   1   2      131.10      122.84      6.80 o 
  -8   1   2      342.57      348.67     17.58 o 
  -7   1   2      504.34      556.74     27.40 o 
  -6   1   2      447.27      388.05      9.75 o 
  -5   1   2      397.11      457.72     25.70 o 
  -4   1   2     2788.22     2238.50     94.68 o 
  -3   1   2     8992.71     9243.36    284.34 o 
  -2   1   2      712.27      668.90     20.18 o 
  -1   1   2      184.86      164.23      5.21 o 
   0   1   2     2358.37     2625.30     67.83 o 
   1   1   2     9942.04    10042.97    376.17 o 
   2   1   2     7497.95     7417.59    220.82 o 
   3   1   2     7485.99     7759.55    231.18 o 
   4   1   2     4849.41     4757.14    173.11 o 
   5   1   2     1090.76     1065.31     48.28 o 
   6   1   2       79.87       93.10      2.68 o 
   7   1   2     2495.93     2457.04     60.68 o 
   8   1   2     1420.93     1459.48     44.69 o 
   9   1   2        8.00        6.66      1.23 o 
  10   1   2       71.11       71.81      4.54 o 
  -9   2   2      224.99      252.29     12.66 o 
  -8   2   2      420.28      441.27     21.92 o 
  -7   2   2     1272.34     1286.78     61.42 o 
  -6   2   2      789.03      824.36     26.68 o 
  -5   2   2      418.64      322.21     16.44 o 
  -4   2   2     3371.47     3566.48    150.62 o 
  -3   2   2     4608.81     4482.28    188.60 o 
  -2   2   2      804.78      971.09     29.27 o 
  -1   2   2      376.87      328.81     10.29 o 
   0   2   2     4112.97     4511.60    134.43 o 
   1   2   2     8727.33     9950.88    295.99 o 
   2   2   2      213.27      124.13      4.07 o 
   3   2   2      526.04      516.87     15.70 o 
   4   2   2     1045.06      965.02     29.13 o 
   5   2   2     5603.26     5003.53    312.48 o 
   6   2   2      915.31      938.68     40.44 o 
   7   2   2     1059.59     1060.72     26.62 o 
   8   2   2     1519.80     1583.46     48.45 o 
   9   2   2      580.50      600.53     18.87 o 
  10   2   2       85.47       98.27      5.86 o 
  -8   3   2       33.59       39.88      3.40 o 
  -7   3   2      673.26      669.94     32.69 o 
  -6   3   2     1002.66      917.70     44.41 o 
  -5   3   2      155.78      161.58      9.26 o 
  -4   3   2      560.64      495.89     22.30 o 
  -3   3   2     1242.34     1368.04     58.58 o 
  -2   3   2     2399.85     2602.59     77.71 o 
  -1   3   2      476.98      631.50     19.24 o 
   0   3   2      607.92      704.15     36.85 o 
   1   3   2     5684.84     6512.79    193.70 o 
   2   3   2     2105.32     2409.51     71.63 o 
   3   3   2      109.10       78.24      2.74 o 
   4   3   2      134.73      134.29      4.48 o 
   5   3   2     1371.80     1158.24     58.77 o 
   6   3   2     1536.57     1458.94     62.18 o 
   7   3   2      970.60      960.56     24.11 o 
   8   3   2       88.73       91.12      3.03 o 
   9   3   2      946.52      952.49     29.44 o 
  10   3   2      222.40      222.24     11.53 o 
  11   3   2       54.51       60.66      3.59 o 
  -7   4   2        2.95        1.32      1.51 o 
  -6   4   2       42.02       36.28      3.78 o 
  -5   4   2       10.91        9.26      2.08 o 
  -4   4   2        8.60        5.91      3.21 o 
  -3   4   2       11.80       26.84      2.65 o 
  -2   4   2      677.91      750.26     32.69 o 
  -1   4   2       52.18       38.80      1.93 o 
   0   4   2      123.04      133.87      4.61 o 
   1   4   2       50.13      102.11      3.54 o 
   2   4   2      791.85      850.09     25.66 o 
   3   4   2      461.15      533.50     16.24 o 
   4   4   2      176.55      178.78      8.32 o 
   5   4   2     1193.70     1222.72     51.97 o 
   6   4   2      244.15      188.29      7.94 o 
   7   4   2       32.92       32.71      1.41 o 
   8   4   2      136.64      134.50      3.54 o 
   9   4   2      737.08      703.47     20.38 o 
  10   4   2      165.60      157.99      8.50 o 
  11   4   2        8.25        8.13      1.13 o 
  -6   5   2      195.46      244.35     12.85 o 
  -5   5   2      771.99      659.55     32.50 o 
  -4   5   2      148.45      123.03      7.94 o 
  -3   5   2       15.47       21.59      3.12 o 
  -2   5   2     1260.90     1090.52     51.69 o 
  -1   5   2     1320.49     1420.01     60.66 o 
   0   5   2      737.65      794.41     24.25 o 
   1   5   2       43.57       47.61      2.07 o 
   2   5   2      709.09      607.20     26.08 o 
   3   5   2      233.95      201.27      9.07 o 
   4   5   2      316.29      340.36     14.93 o 
   5   5   2      238.08      208.83      9.45 o 
   6   5   2      976.10     1000.24     24.14 o 
   7   5   2      222.58      191.58      4.24 o 
   8   5   2       64.81       72.08      2.02 o 
   9   5   2      930.18      884.75     22.52 o 
  10   5   2      360.88      364.45     10.89 o 
  11   5   2      123.29       99.22      5.86 o 
  -5   6   2      296.53      318.06     16.25 o 
  -4   6   2      189.69      144.00      8.69 o 
  -3   6   2       91.53       91.85      6.43 o 
  -2   6   2      845.76      778.25     25.42 o 
  -1   6   2     1803.15     1485.67     47.50 o 
   0   6   2     1059.33     1081.71     35.72 o 
   1   6   2       15.89       13.98      1.70 o 
   2   6   2     1860.08     2024.19     85.61 o 
   3   6   2     2217.11     2225.83     93.92 o 
   4   6   2      592.84      566.00     24.57 o 
   5   6   2      150.38      155.45      4.85 o 
   6   6   2     1310.37     1270.03     24.69 o 
   7   6   2     1467.87     1419.81     31.23 o 
   8   6   2     1025.85      995.97     22.21 o 
   9   6   2      391.80      393.20      9.12 o 
  10   6   2      351.76      346.54      9.63 o 
  11   6   2      764.04      745.20     45.07 o 
  -4   7   2      382.31      413.30     20.60 o 
  -3   7   2      336.86      259.09     13.80 o 
  -2   7   2       57.89       74.84      5.67 o 
  -1   7   2      411.53      379.10     19.47 o 
   0   7   2     1754.36     1468.59     56.88 o 
   1   7   2     1039.01     1069.09     28.81 o 
   2   7   2      650.73      569.84     15.58 o 
   3   7   2     1300.05     1347.38     53.48 o 
   4   7   2     2242.43     2150.03     71.33 o 
   5   7   2      356.31      344.95     11.07 o 
   6   7   2      943.46      931.32     19.27 o 
   7   7   2     1369.97     1335.57     33.30 o 
   8   7   2     1452.29     1501.16     33.08 o 
   9   7   2      135.27      131.69      4.10 o 
  10   7   2      678.69      695.60     17.64 o 
  11   7   2     1131.59     1131.10     62.46 o 
  -3   8   2      272.55      308.04     15.50 o 
  -2   8   2        4.35        0.00      1.51 o 
  -1   8   2        2.45        9.83      2.27 o 
   0   8   2       67.41       78.81      5.48 o 
   1   8   2      391.56      320.54     14.27 o 
   2   8   2      285.11      342.04     12.47 o 
   3   8   2       63.78       47.97      2.53 o 
   4   8   2      339.48      345.48     12.41 o 
   5   8   2        5.70        4.76      0.86 o 
   6   8   2       56.68       50.32      1.65 o 
   7   8   2       59.68       58.97      2.09 o 
   8   8   2      413.65      425.15     11.14 o 
   9   8   2       67.81       61.22      2.45 o 
  10   8   2        1.97        1.48      0.68 o 
  11   8   2      392.42      391.19     34.39 o 
  -1   9   2        2.67       16.06      2.46 o 
   0   9   2       46.49       73.89      4.91 o 
   1   9   2      155.74      138.74     15.50 o 
   2   9   2        4.62        7.70      1.13 o 
   3   9   2        4.03        1.51      0.86 o 
   4   9   2      129.28      114.49      3.91 o 
   5   9   2      513.65      561.80     16.56 o 
   6   9   2      208.70      201.20      6.43 o 
   7   9   2       33.14       35.90      2.50 o 
   8   9   2       79.13       77.40      2.73 o 
   9   9   2       19.56       19.09      1.31 o 
  10   9   2       46.10       47.95      2.13 o 
   1  10   2      184.87      232.97     25.70 o 
   2  10   2       35.40       37.23      3.21 o 
   3  10   2       40.96       36.28      3.21 o 
   4  10   2      124.24      148.65      6.20 o 
   5  10   2      410.40      380.64     17.01 o 
   6  10   2      183.71      194.08      6.17 o 
   7  10   2       21.06       19.95      1.41 o 
   8  10   2      101.11       96.29      3.41 o 
   9  10   2      364.64      319.24     19.28 o 
   4  11   2      169.59      189.36     10.21 o 
   5  11   2      294.15      317.89     12.01 o 
   6  11   2      263.32      277.34     10.47 o 
   7  11   2      156.86      164.53      6.40 o 
   8  11   2      121.55      101.11      5.67 o 
  -6  -9   3       63.09       50.46      3.59 o 
  -5  -9   3       67.16       73.89      5.10 o 
  -3  -9   3       10.96        8.69      1.13 o 
  -7  -8   3       19.05       23.24      2.08 o 
  -6  -8   3       23.57       27.02      2.46 o 
  -5  -8   3      316.01      319.78     12.21 o 
  -4  -8   3      166.96      181.88      5.74 o 
  -3  -8   3        2.40        1.51      0.83 o 
  -2  -8   3      237.85      214.87     11.53 o 
  -1  -8   3      532.00      507.98     25.89 o 
   0  -8   3       62.51       56.13      3.78 o 
 -10  -7   3      175.46      186.46      6.33 o 
  -9  -7   3     1013.14     1001.50     27.55 o 
  -8  -7   3     1402.90     1506.48     44.82 o 
  -7  -7   3      535.87      530.69     19.75 o 
  -6  -7   3      357.09      374.94     22.30 o 
  -5  -7   3     1018.75     1041.39     27.02 o 
  -4  -7   3      751.02      713.60     22.25 o 
  -3  -7   3      203.12      211.54     12.85 o 
  -2  -7   3      503.11      459.98     18.18 o 
  -1  -7   3      756.14      651.99     33.45 o 
   0  -7   3      231.26      199.38     11.15 o 
   1  -7   3       86.20       71.81      4.72 o 
 -10  -6   3       14.85       18.11      1.32 o 
  -9  -6   3      283.49      310.07      7.69 o 
  -8  -6   3     1729.70     1804.27     46.12 o 
  -7  -6   3      601.93      636.74     15.94 o 
  -6  -6   3      224.31      229.89      9.12 o 
  -5  -6   3      984.20      974.96     51.78 o 
  -4  -6   3     1362.44     1311.03     38.80 o 
  -3  -6   3      697.29      680.77     19.18 o 
  -2  -6   3      211.33      207.30      8.74 o 
  -1  -6   3      556.47      481.77     19.13 o 
   0  -6   3     1251.69     1222.15     61.61 o 
   1  -6   3      901.29      880.39     30.69 o 
   2  -6   3      235.64      214.68      8.14 o 
   3  -6   3      397.83      372.67     18.14 o 
 -11  -5   3      478.27      488.71     25.32 o 
 -10  -5   3       83.72       91.66      2.86 o 
  -9  -5   3       22.96       20.60      1.05 o 
  -8  -5   3      251.83      272.27      6.62 o 
  -7  -5   3      670.99      630.50     14.66 o 
  -6  -5   3      203.38      219.05      9.08 o 
  -5  -5   3       68.36       56.07      3.14 o 
  -4  -5   3      114.87      111.72      3.83 o 
  -3  -5   3      586.26      546.72     16.52 o 
  -2  -5   3      178.84      168.38      5.67 o 
  -1  -5   3       14.58       18.15      1.56 o 
   0  -5   3      495.41      487.28     13.03 o 
   1  -5   3      201.29      208.91      8.27 o 
   2  -5   3       33.63       35.37      2.60 o 
   3  -5   3      173.99      169.90      9.45 o 
   4  -5   3      288.57      278.18     14.17 o 
 -11  -4   3       52.37       70.61      3.12 o 
 -10  -4   3       82.51       93.57      3.01 o 
  -9  -4   3       33.19       34.36      1.51 o 
  -8  -4   3        9.73       10.08      0.88 o 
  -7  -4   3      989.51     1051.50     25.12 o 
  -6  -4   3      747.64      689.21     15.32 o 
  -5  -4   3       77.91       67.47      3.39 o 
  -4  -4   3      259.16      214.99     23.15 o 
  -3  -4   3     1007.84     1041.67     54.43 o 
  -2  -4   3      178.48      190.31     10.77 o 
  -1  -4   3       55.11       61.99      4.54 o 
   0  -4   3      380.94      460.93     24.00 o 
   1  -4   3      439.94      403.61     16.94 o 
   2  -4   3       13.38       12.17      1.49 o 
   3  -4   3        5.73        4.35      1.32 o 
   4  -4   3       95.61       95.44      6.43 o 
   5  -4   3      242.77      230.18     12.09 o 
   6  -4   3        2.44        0.94      1.13 o 
 -11  -3   3      119.99      136.82      7.37 o 
 -10  -3   3     1168.68     1238.05     44.02 o 
  -9  -3   3      612.85      635.89     17.21 o 
  -8  -3   3        9.34        8.25      0.80 o 
  -7  -3   3      203.53      213.45      4.39 o 
  -6  -3   3     2623.68     2628.33     52.25 o 
  -5  -3   3      332.08      282.14     12.61 o 
  -4  -3   3       87.05       99.05      9.54 o 
  -3  -3   3     2413.79     2089.20    108.10 o 
  -2  -3   3      238.38      248.89     13.61 o 
  -1  -3   3       11.68       18.33      2.46 o 
   0  -3   3      299.06      303.88     13.23 o 
   1  -3   3     1257.05     1440.23     61.23 o 
   2  -3   3     2225.30     2157.67     57.68 o 
   3  -3   3      581.64      623.41     14.38 o 
   4  -3   3      203.55      239.54      8.26 o 
   5  -3   3      604.77      645.67     20.29 o 
   6  -3   3      206.19      237.83     10.02 o 
   7  -3   3       88.80       89.01      5.29 o 
 -10  -2   3      828.96      844.00     42.33 o 
  -9  -2   3      626.63      691.50     25.12 o 
  -8  -2   3      346.63      386.17     10.62 o 
  -7  -2   3      849.92      826.14     26.73 o 
  -6  -2   3     2204.86     2042.96     40.16 o 
  -5  -2   3     6666.12     6662.52    231.66 o 
  -4  -2   3     3020.04     2920.92     83.94 o 
  -3  -2   3      882.94      918.04     45.54 o 
  -2  -2   3     7169.45     6537.85    337.33 o 
   0  -2   3      927.05      752.72     31.94 o 
   1  -2   3     1067.90     1024.47     43.65 o 
   2  -2   3     4463.77     4510.25    189.74 o 
   3  -2   3     1199.77     1133.54     50.73 o 
   4  -2   3      154.72      170.48      5.06 o 
   5  -2   3     1225.31     1286.83     39.43 o 
   6  -2   3     1268.91     1386.79     42.29 o 
   7  -2   3      513.13      600.94     18.84 o 
 -10  -1   3      346.89      319.19     16.82 o 
  -9  -1   3      748.64      842.86     42.52 o 
  -8  -1   3      713.55      742.88     21.39 o 
  -7  -1   3      256.85      256.18      5.82 o 
  -6  -1   3      139.38      115.58      3.05 o 
  -5  -1   3      993.78      951.71     28.75 o 
  -4  -1   3     5005.35     5565.86    193.36 o 
  -3  -1   3     1260.21     1318.91     71.44 o 
  -2  -1   3     2038.46     2214.12    119.25 o 
  -1  -1   3     4706.84     4904.23    185.49 o 
   0  -1   3      466.25      618.54     26.27 o 
   1  -1   3      765.48      562.98     24.19 o 
   2  -1   3     1978.57     2086.60     95.63 o 
   3  -1   3      680.63      600.02     18.57 o 
   4  -1   3      114.51       94.91      4.04 o 
   5  -1   3      236.35      261.08      6.30 o 
   6  -1   3     1974.96     2195.86    101.86 o 
   7  -1   3      583.83      605.77     19.24 o 
   8  -1   3        3.78        2.81      0.97 o 
  -9   0   3      207.15      195.01      7.41 o 
  -8   0   3      980.42      936.74     32.50 o 
  -7   0   3        8.84        7.43      0.68 o 
  -6   0   3       23.50       26.10      1.17 o 
  -5   0   3      366.42      379.85     21.73 o 
  -4   0   3       29.25       63.34      4.54 o 
  -3   0   3       40.87       36.75      2.46 o 
  -2   0   3     1330.36     1189.61     39.82 o 
  -1   0   3     3680.11     3997.57    132.26 o 
   0   0   3      233.46      222.37      5.98 o 
   1   0   3      299.02      300.01      9.29 o 
   2   0   3       96.50       55.51      2.20 o 
   3   0   3      580.22      664.35     20.31 o 
   4   0   3     2234.13     2234.25     67.02 o 
   5   0   3        5.69        6.84      1.97 o 
   6   0   3       26.32       32.42      1.59 o 
   7   0   3      640.38      674.44     28.44 o 
   8   0   3      244.63      248.33      8.39 o 
   9   0   3        9.78        7.37      1.51 o 
  -9   1   3        4.98        3.02      1.32 o 
  -8   1   3      523.52      448.96     34.02 o 
  -7   1   3      237.30      271.83     10.21 o 
  -6   1   3        9.76        9.45      1.36 o 
  -5   1   3      419.88      434.28     24.76 o 
  -4   1   3     1319.61     1505.43     81.83 o 
  -3   1   3      759.64      766.40     26.91 o 
  -2   1   3       85.66      148.63      3.67 o 
  -1   1   3      229.56      168.85      5.23 o 
   0   1   3     5324.60     5856.94    151.44 o 
   1   1   3     2935.88     3180.29     82.70 o 
   2   1   3      725.42      718.45     21.65 o 
   3   1   3      699.18      662.25     20.18 o 
   4   1   3      288.50      339.33     10.82 o 
   5   1   3       33.46       53.87      2.60 o 
   6   1   3       30.79       33.48      2.30 o 
   7   1   3       20.42       20.00      1.55 o 
   8   1   3      582.10      604.18     19.06 o 
   9   1   3       38.56       37.13      2.26 o 
  -9   2   3      147.38      127.94      6.80 o 
  -8   2   3      344.28      407.63     20.22 o 
  -7   2   3      956.99      931.49     44.79 o 
  -6   2   3      954.46      893.75    115.37 o 
  -5   2   3      264.02      237.15      9.42 o 
  -3   2   3     2199.56     2129.71     65.84 o 
  -2   2   3      981.20      989.39     53.48 o 
  -1   2   3      560.04      664.28     20.04 o 
   0   2   3     4675.68     4594.53    136.77 o 
   1   2   3     3701.42     4173.69    107.73 o 
   2   2   3       49.61       77.44      2.74 o 
   3   2   3     2869.43     3142.83     93.54 o 
   4   2   3     7247.90     7860.67    233.72 o 
   5   2   3     1135.30     1030.17     36.00 o 
   6   2   3      399.75      355.71     16.49 o 
   7   2   3      372.08      375.20      9.99 o 
   8   2   3     1348.18     1474.93     45.09 o 
   9   2   3      430.51      447.78     14.38 o 
  10   2   3      251.90      235.66     12.09 o 
  -8   3   3      118.08      103.18      6.05 o 
  -7   3   3      889.31      979.68     47.06 o 
  -6   3   3     1664.26     1568.18     74.65 o 
  -5   3   3      420.05      409.71     20.79 o 
  -4   3   3      670.45      581.50     28.54 o 
  -3   3   3     3435.92     3473.12    146.65 o 
  -2   3   3     1725.53     1847.00     55.39 o 
  -1   3   3     1167.49     1385.38     41.56 o 
   0   3   3     3748.69     4394.33    130.56 o 
   1   3   3     4276.70     4371.84    129.89 o 
   2   3   3     1659.76     1916.33     57.13 o 
   3   3   3     1351.40     1338.68     40.09 o 
   4   3   3     2573.95     2555.47     76.24 o 
   5   3   3     4550.07     4467.08    214.31 o 
   6   3   3     1226.20     1119.91     48.19 o 
   7   3   3      626.31      616.79     15.79 o 
   8   3   3     1645.00     1653.92     50.49 o 
   9   3   3      760.31      813.55     25.27 o 
  10   3   3      250.79      235.66     12.28 o 
  -7   4   3       79.34       77.48      5.29 o 
  -6   4   3      311.38      395.54     20.22 o 
  -5   4   3       91.44       68.22      5.29 o 
  -4   4   3      156.74      163.54     13.13 o 
  -3   4   3     1106.31     1033.36     44.79 o 
  -2   4   3      928.68      950.31     29.06 o 
  -1   4   3      213.64      204.18      6.75 o 
   0   4   3      129.73      169.02      5.68 o 
   1   4   3     4063.17     5102.72    151.54 o 
   2   4   3     5431.68     6104.83    181.47 o 
   3   4   3      896.74     1051.36     31.60 o 
   4   4   3       22.22       45.92      2.00 o 
   5   4   3     1558.70     1605.59     68.22 o 
   6   4   3     1234.82     1234.24     52.92 o 
   7   4   3       49.20       45.66      2.16 o 
   8   4   3        9.60        7.02      1.26 o 
   9   4   3      320.38      328.64     16.82 o 
  10   4   3      393.82      396.11     19.65 o 
  11   4   3        8.08        5.86      1.13 o 
  -6   5   3      256.84      266.28     13.98 o 
  -5   5   3      450.96      503.64     25.32 o 
  -4   5   3       85.65       60.10      5.10 o 
  -3   5   3      107.28       71.44      4.72 o 
  -2   5   3       21.01       18.38      1.81 o 
  -1   5   3      460.48      511.13     16.10 o 
   0   5   3        8.52       17.53      4.06 o 
   1   5   3       80.64      123.26      4.34 o 
   2   5   3      794.42      825.14     39.88 o 
   3   5   3      225.12      191.50      6.35 o 
   4   5   3      327.69      305.21     13.61 o 
   5   5   3      449.33      429.18     18.90 o 
   6   5   3      737.58      751.45     19.92 o 
   7   5   3      363.84      341.47      7.12 o 
   8   5   3       23.80       20.48      1.84 o 
   9   5   3      119.17      103.95      3.85 o 
  10   5   3      187.40      183.12      9.83 o 
  11   5   3       28.12       28.16      2.27 o 
  -5   6   3      107.07      115.66      7.18 o 
  -4   6   3      237.06      236.61     12.85 o 
  -3   6   3       59.05       32.13      3.78 o 
  -2   6   3      412.82      446.06     15.17 o 
  -1   6   3      496.17      413.07     13.91 o 
   0   6   3       36.56       31.21      2.65 o 
   1   6   3       36.99       34.21      2.65 o 
   2   6   3      392.74      379.29     16.82 o 
   3   6   3     1262.79     1329.30     56.51 o 
   4   6   3      388.59      375.51     16.63 o 
   5   6   3      283.33      320.14     14.36 o 
   6   6   3      664.63      596.66     14.58 o 
   7   6   3      743.03      707.34     14.18 o 
   8   6   3       18.97       22.47      1.41 o 
   9   6   3       53.41       56.33      2.59 o 
  10   6   3      443.79      398.24     19.97 o 
  11   6   3      235.02      227.91     12.28 o 
  -4   7   3      428.80      464.90     23.06 o 
  -3   7   3      166.40      186.15     10.39 o 
  -2   7   3      729.96      499.48     25.13 o 
  -1   7   3     1575.28     1641.31     78.24 o 
   0   7   3      921.42      779.27     25.36 o 
   1   7   3      310.19      287.46      9.86 o 
   2   7   3      528.42      483.46     13.31 o 
   3   7   3     1233.36     1170.21     31.26 o 
   4   7   3     2527.62     2460.35     58.05 o 
   5   7   3      871.33      796.58     20.70 o 
   6   7   3      503.00      499.56     12.32 o 
   7   7   3     1538.05     1421.67     31.30 o 
   8   7   3     1203.43     1185.08     26.30 o 
   9   7   3      634.30      599.88     13.58 o 
  10   7   3      115.52      117.51      6.32 o 
  11   7   3      657.80      611.08     35.53 o 
  -3   8   3      277.85      343.57     17.20 o 
  -2   8   3      128.09      150.62      8.69 o 
  -1   8   3      164.69      122.27      7.56 o 
   0   8   3      925.06     1062.65     51.03 o 
   1   8   3      379.11      343.19     17.39 o 
   2   8   3      127.34      135.26      4.38 o 
   3   8   3      463.60      449.70     12.59 o 
   4   8   3      754.77      709.48     17.25 o 
   5   8   3       42.49       38.62      1.91 o 
   6   8   3       40.37       37.75      1.80 o 
   7   8   3      909.10      959.76     21.35 o 
   8   8   3     1478.05     1460.29     32.17 o 
   9   8   3      951.98      945.59     23.77 o 
  10   8   3      161.80      164.75      4.68 o 
  11   8   3      219.20      211.06     20.88 o 
  -2   9   3       30.82       40.25      3.21 o 
  -1   9   3        1.35       -0.57      1.51 o 
   0   9   3      237.31      195.60     10.77 o 
   1   9   3      475.37      548.24     26.84 o 
   2   9   3       74.08       57.07      3.00 o 
   3   9   3       28.08       31.11      3.02 o 
   4   9   3      380.29      367.62     11.12 o 
   5   9   3      251.10      265.55      8.23 o 
   6   9   3      120.60      122.47      3.61 o 
   7   9   3       33.70       34.24      1.85 o 
   8   9   3      241.73      266.13      7.26 o 
   9   9   3        5.28        3.96      0.83 o 
  10   9   3       25.75       27.17      2.01 o 
   0  10   3        6.03        6.80      1.32 o 
   1  10   3       39.20       37.99      3.21 o 
   2  10   3       23.07       32.08      2.74 o 
   3  10   3        4.91        8.66      1.13 o 
   4  10   3       22.17       29.79      1.93 o 
   5  10   3       67.54       72.53      2.93 o 
   6  10   3       43.30       35.05      1.93 o 
   7  10   3       44.78       42.91      2.05 o 
   8  10   3       25.90       27.04      1.51 o 
   9  10   3       72.07       72.60      2.42 o 
   3  11   3       55.52       75.78      4.91 o 
   4  11   3       14.44       11.15      1.89 o 
   5  11   3      213.33      216.76     11.53 o 
   6  11   3      382.61      348.28     19.37 o 
   7  11   3       62.45       56.57      2.74 o 
   8  11   3       17.60       17.16      1.40 o 
  -5  -8   4      277.06      292.73     17.58 o 
  -4  -8   4       27.39       24.95      1.54 o 
  -3  -8   4       25.28       23.67      1.59 o 
  -2  -8   4       62.25       65.95      3.97 o 
  -5  -7   4      307.41      359.91     14.74 o 
  -4  -7   4      310.46      286.73      9.24 o 
  -3  -7   4       18.96       20.06      1.71 o 
  -2  -7   4       41.62       38.08      2.83 o 
  -1  -7   4      277.03      255.69     13.80 o 
   0  -7   4        5.80        5.10      1.51 o 
   1  -7   4        5.38        2.65      0.94 o 
 -10  -6   4      347.36      344.21     11.02 o 
  -9  -6   4      249.65      277.12      9.01 o 
  -8  -6   4      959.83     1080.22     55.37 o 
  -7  -6   4      506.24      578.29     27.59 o 
  -6  -6   4      469.00      474.16     26.08 o 
  -5  -6   4     1479.52     1487.10     78.24 o 
  -4  -6   4     1645.36     1622.93     42.86 o 
  -3  -6   4      273.61      250.02      7.16 o 
  -2  -6   4      388.76      361.04     11.73 o 
  -1  -6   4     1632.88     1410.83     53.96 o 
   0  -6   4     1409.08     1385.24     69.36 o 
   1  -6   4      346.49      351.70     18.52 o 
   2  -6   4      217.53      196.73     10.77 o 
 -10  -5   4      279.10      318.32     10.96 o 
  -9  -5   4      151.63      159.73      5.49 o 
  -8  -5   4      896.70      942.54     26.19 o 
  -7  -5   4     1328.40     1349.67     46.15 o 
  -6  -5   4      266.94      273.86     10.44 o 
  -5  -5   4      232.60      229.20      9.63 o 
  -4  -5   4     1937.61     1905.21     70.29 o 
  -3  -5   4      671.84      727.50     18.01 o 
  -2  -5   4      367.11      321.77     10.21 o 
  -1  -5   4      417.93      432.50     16.06 o 
   0  -5   4      751.78      714.32     22.40 o 
   1  -5   4      722.34      701.89     27.17 o 
   2  -5   4      106.23      100.91      4.54 o 
   3  -5   4      151.30      158.82      9.17 o 
   4  -5   4      535.10      509.12     24.38 o 
 -10  -4   4      122.74      144.77      4.24 o 
  -9  -4   4      111.22      118.55      3.58 o 
  -8  -4   4      437.81      431.71     11.67 o 
  -7  -4   4      635.88      655.78     15.16 o 
  -6  -4   4      479.65      489.83     14.55 o 
  -5  -4   4       40.17       38.53      1.61 o 
  -4  -4   4      146.04      140.74      3.97 o 
  -3  -4   4     1927.04     1921.50     53.90 o 
  -2  -4   4      774.69      933.77     29.32 o 
  -1  -4   4       19.98       27.65      1.96 o 
   0  -4   4      115.87      121.25      4.25 o 
   1  -4   4      504.20      549.36     19.68 o 
   2  -4   4       16.34       19.63      4.72 o 
   3  -4   4        4.30        2.86      1.18 o 
   4  -4   4      341.77      347.16     17.58 o 
   5  -4   4      177.93      154.02      8.32 o 
 -10  -3   4      201.71      238.86      9.08 o 
  -9  -3   4       62.20       55.45      2.04 o 
  -8  -3   4        2.52        3.69      0.68 o 
  -7  -3   4       26.38       26.49      1.53 o 
  -6  -3   4       12.21       15.40      0.92 o 
  -5  -3   4       54.37       41.39      2.63 o 
  -4  -3   4       21.19       22.47      4.25 o 
  -3  -3   4      304.33      266.47     14.74 o 
  -2  -3   4      739.24      726.83     38.36 o 
  -1  -3   4       50.99       31.94      3.21 o 
   0  -3   4      336.88      312.58     16.63 o 
   1  -3   4      901.10      984.43     59.68 o 
   2  -3   4      208.54      210.39      6.47 o 
   3  -3   4        3.93        6.11      1.00 o 
   4  -3   4       19.89       18.25      2.08 o 
   5  -3   4      127.54      169.92      6.04 o 
   6  -3   4        3.11        4.54      1.51 o 
 -10  -2   4      417.37      466.07     16.97 o 
  -9  -2   4     1004.69     1082.48     38.75 o 
  -8  -2   4      209.64      214.17      6.19 o 
  -7  -2   4     2118.73     2264.83     54.22 o 
  -6  -2   4     3526.94     3296.33     79.21 o 
  -5  -2   4      473.78      469.42     11.67 o 
  -4  -2   4       91.90       81.67      2.41 o 
  -3  -2   4      930.43      955.49     36.05 o 
  -2  -2   4     2639.69     2492.87    129.07 o 
  -1  -2   4      927.76     1005.01     52.54 o 
   0  -2   4      587.82      719.83     30.62 o 
   1  -2   4      998.89      887.08     37.80 o 
   2  -2   4     1187.51     1264.88     35.49 o 
   3  -2   4     1059.98     1061.53     23.95 o 
   4  -2   4       45.98       55.77      2.95 o 
   5  -2   4      333.97      322.54     10.80 o 
   6  -2   4      917.67     1063.76     32.67 o 
   7  -2   4      154.87      138.29      4.99 o 
 -10  -1   4      305.64      304.26     15.87 o 
  -9  -1   4     1278.59     1371.58     48.77 o 
  -8  -1   4      363.79      424.80     15.83 o 
  -7  -1   4      108.98       99.31      3.03 o 
  -6  -1   4     2414.39     2543.52     59.63 o 
  -5  -1   4     5463.94     5202.65    118.95 o 
  -4  -1   4     1057.83     1125.27     47.68 o 
  -3  -1   4      523.50      457.81     38.74 o 
  -2  -1   4     1104.59     1021.49     45.64 o 
  -1  -1   4     4424.51     4553.86    220.26 o 
   0  -1   4     1135.32     1374.47     58.02 o 
   1  -1   4      707.97      667.86     28.73 o 
   2  -1   4     2850.31     2640.46    111.31 o 
   3  -1   4     2017.30     2175.83     70.30 o 
   4  -1   4      791.97      701.64     17.95 o 
   5  -1   4      754.26      802.93     25.05 o 
   6  -1   4      704.87      762.66     23.92 o 
   7  -1   4      424.00      529.15     16.84 o 
   8  -1   4       85.86       69.49      3.00 o 
  -9   0   4      332.60      367.95     19.28 o 
  -8   0   4      527.62      546.05     15.98 o 
  -7   0   4      352.44      353.86     10.68 o 
  -6   0   4      175.31      149.83      3.64 o 
  -5   0   4     2049.39     2218.18     58.75 o 
  -4   0   4     2884.00     2844.27     98.00 o 
  -3   0   4      824.33      888.61     45.79 o 
  -2   0   4      774.33      804.45     26.88 o 
  -1   0   4     6289.64     6886.66    226.88 o 
   0   0   4     1898.50     2064.63     86.93 o 
   1   0   4       37.81       32.50      2.08 o 
   2   0   4     3257.99     2965.41    128.32 o 
   3   0   4     4488.10     4308.31    269.30 o 
   4   0   4      675.51      683.56     16.83 o 
   5   0   4      984.62      869.11     19.05 o 
   6   0   4      990.06     1048.42     32.44 o 
   7   0   4      547.29      608.08     19.29 o 
   8   0   4       99.47      112.74      4.45 o 
  -9   1   4        3.98        4.89      0.86 o 
  -8   1   4      209.10      229.32      9.83 o 
  -7   1   4      139.06      124.76      5.34 o 
  -6   1   4        2.16        3.51      0.72 o 
  -5   1   4      365.55      318.57     12.25 o 
  -4   1   4     1483.88     1665.56     58.07 o 
  -3   1   4      160.33      123.94      4.90 o 
  -2   1   4       84.83       83.03      2.63 o 
  -1   1   4      531.17      548.28     18.48 o 
   0   1   4      536.07      541.22     14.29 o 
   1   1   4      192.28      219.79      6.95 o 
   2   1   4      632.96      725.28     21.98 o 
   3   1   4      123.56      215.91      7.08 o 
   4   1   4       11.65       12.75      1.89 o 
   5   1   4      106.19       77.50      2.65 o 
   6   1   4       60.91       54.17      2.03 o 
   7   1   4      778.39      785.31     24.55 o 
   8   1   4      118.67      132.09      5.08 o 
   9   1   4       80.47       76.39      3.17 o 
  -9   2   4       10.46        7.94      1.13 o 
  -8   2   4      444.54      434.09     21.36 o 
  -7   2   4      291.58      327.51     16.63 o 
  -6   2   4        8.08       10.42      1.23 o 
  -5   2   4        9.12        6.97      1.01 o 
  -4   2   4      641.67      669.56     37.42 o 
  -3   2   4      863.80      974.80     26.62 o 
  -2   2   4      171.12      141.86      3.61 o 
  -1   2   4      433.01      479.15     11.11 o 
   0   2   4     1349.14     1327.16     34.72 o 
   1   2   4     2830.50     3388.28     87.75 o 
   2   2   4      213.20      316.83      9.89 o 
   3   2   4        8.10       11.15      1.32 o 
   4   2   4     3451.97     3585.51    106.77 o 
   5   2   4     1267.11     1240.54     35.09 o 
   6   2   4        5.11        5.25      1.61 o 
   7   2   4      129.60      109.18      6.22 o 
   8   2   4      686.49      738.02     23.04 o 
   9   2   4      159.88      177.74      6.26 o 
  10   2   4       12.65       12.09      1.89 o 
  -8   3   4      251.91      223.38     11.53 o 
  -7   3   4      571.38      597.94     29.29 o 
  -6   3   4      658.68      736.28     35.91 o 
  -5   3   4      147.78      128.19      8.22 o 
  -4   3   4      469.55      444.31     20.69 o 
  -2   3   4     2676.06     3014.84    110.27 o 
  -1   3   4      149.34      115.17      3.31 o 
   0   3   4      451.90      460.43     19.80 o 
   1   3   4     4334.08     4654.63    120.54 o 
   2   3   4     1413.49     1616.46     48.37 o 
   3   3   4      992.12     1141.57     34.34 o 
   4   3   4     2241.17     2205.37     66.01 o 
   5   3   4      844.28      808.75     42.80 o 
   6   3   4      451.50      392.67      9.01 o 
   7   3   4      475.21      475.68     12.40 o 
   8   3   4     1043.10     1002.95     30.89 o 
  10   3   4      204.47      222.81     11.53 o 
  -7   4   4      199.98      182.93      9.83 o 
  -6   4   4      835.43      923.18     44.60 o 
  -5   4   4      746.88      789.00     38.55 o 
  -4   4   4      911.51      768.21     37.61 o 
  -3   4   4     2583.98     2426.68     76.58 o 
  -2   4   4     2934.44     2887.63    113.96 o 
  -1   4   4     1095.53     1302.94     39.35 o 
   0   4   4     2621.91     2968.35     88.53 o 
   1   4   4     3975.97     4503.68    133.90 o 
   2   4   4     2923.87     3184.81     94.88 o 
   3   4   4     1182.25     1283.86     38.62 o 
   4   4   4     1578.01     1658.06     49.78 o 
   5   4   4     1421.18     1222.57     42.24 o 
   6   4   4     1042.85      995.24     32.01 o 
   7   4   4      267.69      244.80      7.38 o 
   8   4   4     1063.58     1101.96     52.92 o 
   9   4   4     1675.10     1546.82     73.51 o 
  10   4   4      537.57      631.39     30.62 o 
  -6   5   4      516.83      505.91     24.95 o 
  -5   5   4       95.70      131.34      8.13 o 
  -4   5   4      149.11      141.17      8.69 o 
  -3   5   4        8.84       13.87      1.63 o 
  -2   5   4      575.02      619.01     16.41 o 
  -1   5   4      368.99      353.13     11.42 o 
   0   5   4      482.58      633.10     19.58 o 
   1   5   4      285.17      257.63      8.35 o 
   2   5   4      262.69      272.12      8.75 o 
   3   5   4      607.08      620.94     19.04 o 
   4   5   4       17.95       19.91      1.61 o 
   5   5   4      393.75      400.26     17.95 o 
   6   5   4     1627.82     1605.86     50.97 o 
   7   5   4      299.59      295.37      8.74 o 
   8   5   4       44.02       40.34      2.85 o 
   9   5   4      188.33      189.18      8.41 o 
  10   5   4      390.03      342.25     17.20 o 
  11   5   4        5.32        6.24      1.13 o 
  -5   6   4      169.79      120.95      7.37 o 
  -4   6   4       91.68      144.57      8.88 o 
  -3   6   4        1.76       -0.76      1.89 o 
  -2   6   4       67.50       42.14      2.63 o 
  -1   6   4      562.06      534.22     14.32 o 
   0   6   4       51.14       39.75      1.81 o 
   1   6   4        3.07        7.98      1.07 o 
   2   6   4     1336.54     1353.38     56.32 o 
   3   6   4      837.44      935.84     40.25 o 
   4   6   4       24.14       36.66      2.65 o 
   5   6   4       11.07       11.96      1.13 o 
   6   6   4      362.06      349.98      9.96 o 
   7   6   4       11.22       10.10      0.94 o 
   8   6   4        5.45        4.39      1.04 o 
   9   6   4       43.10       43.00      2.85 o 
  10   6   4      255.42      237.40      8.94 o 
  11   6   4      206.98      156.48      7.94 o 
  -4   7   4      293.86      196.73     10.58 o 
  -3   7   4       41.27       68.79      5.29 o 
  -2   7   4        5.83        8.69      2.27 o 
  -1   7   4      293.63      224.32     12.28 o 
   0   7   4      384.21      386.01     13.12 o 
   1   7   4        3.18        6.72      1.07 o 
   2   7   4      290.44      296.63     10.13 o 
   3   7   4      798.95      713.38     23.10 o 
   4   7   4      276.37      289.02      8.28 o 
   5   7   4      289.62      233.51      6.07 o 
   6   7   4      249.37      237.01      6.30 o 
   7   7   4      276.06      243.87      6.62 o 
   8   7   4       34.23       36.60      1.92 o 
   9   7   4       14.36       16.59      1.75 o 
  10   7   4      371.14      348.64     20.66 o 
  11   7   4      249.14      243.79     13.04 o 
  -3   8   4      263.36      198.05     10.58 o 
  -2   8   4      199.39      251.72     13.42 o 
  -1   8   4      325.83      317.30     16.63 o 
   0   8   4      392.06      381.56     19.47 o 
   1   8   4      475.28      472.64     23.43 o 
   2   8   4      467.23      421.26     14.12 o 
   3   8   4      796.41      747.96     20.43 o 
   4   8   4     1121.93     1017.35     27.55 o 
   5   8   4      941.89      913.42     22.14 o 
   6   8   4      529.14      479.13     14.33 o 
   7   8   4     2212.73     2215.01     48.50 o 
   8   8   4     1778.46     1737.77     41.93 o 
   9   8   4       62.68       64.15      2.45 o 
  10   8   4      136.43      133.28     12.00 o 
  -2   9   4      182.40      153.83      8.32 o 
  -1   9   4      236.10      292.92     15.12 o 
   0   9   4      405.21      435.60     21.92 o 
   1   9   4      547.38      621.37     30.43 o 
   2   9   4       85.11      105.45      6.43 o 
   3   9   4       73.33       74.72      3.60 o 
   4   9   4      862.78      854.31     29.77 o 
   5   9   4      596.18      554.86     19.62 o 
   6   9   4       70.52       70.41      2.59 o 
   7   9   4      120.52       98.83      2.92 o 
   8   9   4      425.64      442.26     10.19 o 
   9   9   4      504.19      461.73     13.60 o 
  10   9   4        4.01        2.80      1.00 o 
   0  10   4        5.34        9.64      1.70 o 
   1  10   4      138.06      135.88      7.75 o 
   2  10   4       49.72       60.47      4.35 o 
   3  10   4       13.55       12.28      1.89 o 
   4  10   4      131.94      126.00      6.80 o 
   5  10   4       38.43       51.73      2.60 o 
   6  10   4        2.21        1.10      0.78 o 
   7  10   4      146.03      154.92      5.18 o 
   8  10   4      240.40      236.41      7.39 o 
   9  10   4      253.18      240.46     12.09 o 
   3  11   4        3.62        3.40      1.13 o 
   4  11   4        2.24        2.46      1.13 o 
   5  11   4       21.58       18.90      2.08 o 
   6  11   4       42.05       45.62      2.58 o 
   7  11   4        2.05        1.32      1.13 o 
   8  11   4       18.05       13.80      1.89 o 
  -5  -7   5      242.35      275.16     15.69 o 
  -4  -7   5       46.12       48.19      3.06 o 
  -3  -7   5       16.40       15.12      2.46 o 
  -2  -7   5        7.35        9.65      1.22 o 
  -1  -7   5       50.15       47.06      3.21 o 
  -9  -6   5      217.64      223.57     12.28 o 
  -6  -6   5       15.41       11.91      2.46 o 
  -5  -6   5      618.25      613.63     33.26 o 
  -4  -6   5      658.65      680.19     28.72 o 
  -3  -6   5      154.88      148.09      4.51 o 
  -2  -6   5       32.43       31.02      1.92 o 
  -1  -6   5      390.21      347.12     13.96 o 
   0  -6   5      205.10      217.52     11.91 o 
   1  -6   5       20.17       23.43      2.46 o 
  -9  -5   5      356.73      440.22     13.92 o 
  -8  -5   5     1109.03     1234.24     62.93 o 
  -7  -5   5      541.31      542.38     28.73 o 
  -6  -5   5      760.73      734.57     39.50 o 
  -5  -5   5      836.14      937.61     35.14 o 
  -4  -5   5     1167.79     1136.43     31.95 o 
  -3  -5   5      857.87      922.92     27.67 o 
  -2  -5   5      184.40      179.05      6.19 o 
  -1  -5   5     1230.20     1182.65     45.80 o 
   0  -5   5     1122.47     1082.87     53.99 o 
   1  -5   5      403.83      385.37     22.30 o 
   2  -5   5      214.81      216.95     11.91 o 
 -10  -4   5      433.57      476.99     24.76 o 
  -9  -4   5        8.44       10.46      1.00 o 
  -8  -4   5      861.85      941.86     29.49 o 
  -7  -4   5     1130.22     1125.17     37.33 o 
  -6  -4   5      660.53      674.37     19.09 o 
  -5  -4   5      444.63      453.03     13.26 o 
  -4  -4   5     1000.07     1100.73     30.95 o 
  -3  -4   5     1045.78      989.98     33.25 o 
  -2  -4   5      174.98      193.24      5.35 o 
  -1  -4   5      241.64      232.74      7.78 o 
   0  -4   5      805.18      788.77     49.45 o 
   1  -4   5      817.78      825.30     24.14 o 
   2  -4   5      180.99      203.97      6.83 o 
   3  -4   5      121.24      115.71      6.65 o 
   4  -4   5      525.49      534.25     25.89 o 
 -10  -3   5      464.43      524.36     18.90 o 
  -9  -3   5       16.17       17.98      1.06 o 
  -8  -3   5      271.70      264.42      7.36 o 
  -7  -3   5      310.25      315.70      8.68 o 
  -6  -3   5     1586.72     1528.68     44.80 o 
  -5  -3   5       22.35       23.82      1.17 o 
  -4  -3   5      336.27      314.01      9.40 o 
  -3  -3   5      787.65      856.87     21.30 o 
  -2  -3   5     1045.70     1011.81     24.79 o 
  -1  -3   5       42.81       76.74      2.92 o 
   0  -3   5      196.09      203.50      8.34 o 
   1  -3   5      699.84      704.84     24.95 o 
   2  -3   5       53.98       58.43      3.47 o 
   3  -3   5        3.16        3.97      1.34 o 
   4  -3   5       62.65       69.92      5.10 o 
   5  -3   5      135.75      152.70      8.50 o 
 -10  -2   5      194.44      210.17      7.88 o 
  -9  -2   5      439.80      478.11     17.50 o 
  -8  -2   5      165.70      155.86      4.65 o 
  -7  -2   5        6.57       10.63      1.48 o 
  -6  -2   5      214.73      231.56      5.37 o 
  -5  -2   5       62.14       60.61      1.85 o 
  -4  -2   5       31.32       28.83      1.33 o 
  -3  -2   5      208.41      203.83      8.50 o 
  -2  -2   5     1713.46     1949.73    101.29 o 
  -1  -2   5       28.42       17.58      2.83 o 
   0  -2   5      191.96      166.87      9.26 o 
   1  -2   5      293.35      244.53     16.13 o 
   2  -2   5      220.02      238.83      5.93 o 
   3  -2   5       69.50       69.53      2.43 o 
   4  -2   5       82.57      108.10      4.54 o 
   5  -2   5      386.45      388.35     12.66 o 
   6  -2   5      135.48      168.95      5.99 o 
 -10  -1   5      374.64      408.39     20.79 o 
  -9  -1   5      988.60     1040.17     37.08 o 
  -8  -1   5      478.28      540.60     19.84 o 
  -7  -1   5      287.52      262.46      7.41 o 
  -6  -1   5      339.28      350.22      8.63 o 
  -5  -1   5      886.72      855.21     18.08 o 
  -4  -1   5     1014.66      975.61     28.40 o 
  -3  -1   5      778.00      742.86     28.31 o 
  -2  -1   5     2373.42     2274.48     85.00 o 
  -1  -1   5     1130.15     1072.48     56.13 o 
   0  -1   5     1235.84     1350.66     57.07 o 
   1  -1   5      761.90      995.94     42.52 o 
   2  -1   5     3107.46     2907.81     98.46 o 
   3  -1   5     1036.87     1059.45     26.61 o 
   4  -1   5        4.54        9.70      2.51 o 
   5  -1   5      201.06      219.44      7.76 o 
   6  -1   5      932.35     1036.78     31.99 o 
   7  -1   5      328.27      384.69     12.25 o 
  -9   0   5     1224.38     1199.47     59.91 o 
  -8   0   5      820.31      893.06     32.14 o 
  -7   0   5      484.33      552.01     20.38 o 
  -6   0   5      807.61      785.13     18.19 o 
  -5   0   5     2977.06     2955.51     56.11 o 
  -4   0   5     1894.19     2046.99     47.18 o 
  -3   0   5      618.49      636.96     30.27 o 
  -2   0   5     2329.38     2214.85    178.02 o 
  -1   0   5     2173.07     2214.06     97.45 o 
   0   0   5     3192.61     3759.05    157.99 o 
   1   0   5     1213.36     1292.45     54.80 o 
   2   0   5     2273.16     2349.43     99.22 o 
   3   0   5     4799.64     4641.58    133.31 o 
   4   0   5     1042.90     1102.88     27.73 o 
   5   0   5        9.00        9.38      1.13 o 
   6   0   5      493.08      493.86     15.88 o 
   7   0   5      827.31      889.59     27.68 o 
   8   0   5      186.98      229.97      7.76 o 
  -9   1   5      198.82      180.48     10.02 o 
  -8   1   5      661.40      692.30     26.36 o 
  -7   1   5      688.96      700.11     20.31 o 
  -6   1   5      218.11      216.79      6.20 o 
  -5   1   5     1555.92     1367.22     34.64 o 
  -4   1   5     1258.03     1310.78     37.36 o 
  -3   1   5       84.17       82.90      3.59 o 
  -2   1   5       17.98       36.89      1.59 o 
  -1   1   5     1351.50     1500.82     49.90 o 
   0   1   5     1777.72     1801.66     59.71 o 
   1   1   5      185.40      180.67      8.32 o 
   2   1   5      563.25      565.25     24.38 o 
   3   1   5      698.74      731.36     31.75 o 
   4   1   5      746.31      628.33     16.80 o 
   5   1   5      680.66      654.54     14.61 o 
   6   1   5      883.36      850.79     26.69 o 
   7   1   5      558.76      534.65     17.16 o 
   8   1   5      207.63      197.17      6.95 o 
   9   1   5       68.33       77.29      3.97 o 
  -8   2   5       31.40       24.00      1.80 o 
  -7   2   5      151.56      156.97      7.75 o 
  -6   2   5        3.98        5.59      1.20 o 
  -5   2   5       60.68       63.88      2.47 o 
  -4   2   5      118.88      104.28      2.91 o 
  -3   2   5      353.76      388.18     10.87 o 
  -2   2   5       97.43      126.40      3.92 o 
  -1   2   5     1660.19     2010.35     53.92 o 
   0   2   5     1378.03     1572.66     52.53 o 
   1   2   5       86.00      152.55      5.14 o 
   2   2   5      105.18      101.08      7.37 o 
   3   2   5     1122.84     1133.17     34.21 o 
   4   2   5     1454.55     1334.72     42.43 o 
   5   2   5      101.78       87.56      2.63 o 
   6   2   5       81.00       65.62      2.30 o 
   7   2   5       15.35       15.55      2.08 o 
   8   2   5      183.91      165.37      8.79 o 
   9   2   5        3.09        1.73      0.86 o 
  -8   3   5       67.26       82.59      4.72 o 
  -7   3   5      512.18      477.18     23.43 o 
  -6   3   5      177.19      206.18     11.34 o 
  -5   3   5        3.72        4.11      1.01 o 
  -4   3   5      117.33      110.56      4.19 o 
  -3   3   5     1063.95     1014.09     28.21 o 
  -2   3   5        7.21        7.82      0.85 o 
  -1   3   5       89.04       98.91      3.17 o 
   0   3   5      348.33      319.19      7.60 o 
   1   3   5     1474.13     1658.34     49.71 o 
   2   3   5      192.09      162.87      6.33 o 
   3   3   5       11.93       13.17      1.13 o 
   4   3   5      780.99      720.49     22.18 o 
   5   3   5     1145.04     1107.05     26.93 o 
   6   3   5       33.34       33.44      1.58 o 
   7   3   5       50.66       62.08      3.09 o 
   8   3   5      549.35      536.81     16.97 o 
   9   3   5      139.24      133.61      6.43 o 
  10   3   5        4.82        5.48      1.32 o 
  -7   4   5      344.17      414.63     20.41 o 
  -6   4   5      873.09      804.31     38.93 o 
  -5   4   5      605.01      709.82     34.96 o 
  -4   4   5      719.87      655.75     24.35 o 
  -3   4   5     2119.28     2080.50     74.56 o 
  -2   4   5     1334.21     1283.19     55.18 o 
  -1   4   5       54.16       51.49      2.41 o 
   0   4   5      181.53      157.25      4.76 o 
   1   4   5     4255.79     4459.90    132.70 o 
   2   4   5     1667.78     1886.03     56.53 o 
   3   4   5      211.69      175.68      6.01 o 
   4   4   5      680.40      734.26     22.58 o 
   5   4   5     2084.94     1901.39     57.26 o 
   6   4   5      787.61      779.63     25.50 o 
   7   4   5      531.83      474.97     16.05 o 
   8   4   5      885.49      900.31     43.65 o 
   9   4   5      693.89      694.32     33.83 o 
  10   4   5      420.47      384.01     18.90 o 
  -6   5   5      320.59      399.13     20.03 o 
  -5   5   5      219.44      187.47     10.58 o 
  -4   5   5      250.31      329.96     17.39 o 
  -3   5   5      599.78      573.37     28.73 o 
  -2   5   5     2073.33     1937.75     63.95 o 
  -1   5   5     1798.69     1689.88     72.19 o 
   0   5   5      202.14      214.95      8.41 o 
   1   5   5     1930.43     1959.03     58.80 o 
   2   5   5     2028.16     2089.62     62.67 o 
   3   5   5     1202.66     1370.97     41.43 o 
   4   5   5     1372.89     1385.40     41.89 o 
   5   5   5     2304.06     2306.98     84.48 o 
   6   5   5     2079.46     1814.20     57.37 o 
   7   5   5      462.53      468.38     15.86 o 
   8   5   5      289.29      248.99      9.68 o 
   9   5   5      478.56      510.82     25.32 o 
  10   5   5      329.72      327.51     16.44 o 
  -5   6   5      166.09      228.10     12.28 o 
  -4   6   5      265.64      200.89     11.53 o 
  -3   6   5      259.48      307.66     16.63 o 
  -2   6   5      427.87      381.59     28.06 o 
  -1   6   5      245.07      244.71      7.20 o 
   0   6   5      155.82      144.10      4.47 o 
   1   6   5      177.55      225.96      7.84 o 
   2   6   5      540.68      503.08     15.83 o 
   3   6   5      347.84      306.99     10.02 o 
   4   6   5       28.57       23.72      1.38 o 
   5   6   5       30.72       44.72      2.39 o 
   6   6   5      941.83      924.71     29.96 o 
   7   6   5      888.64      836.06     40.63 o 
   8   6   5        2.58        1.42      1.32 o 
   9   6   5      316.16      264.38     10.07 o 
  10   6   5      621.68      616.27     29.86 o 
  -4   7   5        3.01        6.24      1.89 o 
  -3   7   5      169.21      219.03     12.47 o 
  -2   7   5       23.57       32.32      3.78 o 
  -1   7   5      276.48      232.26     12.66 o 
   0   7   5      280.39      268.95     12.73 o 
   1   7   5       23.49       24.59      1.52 o 
   2   7   5        5.07        6.07      1.07 o 
   3   7   5      468.67      399.24     13.39 o 
   4   7   5       23.60       29.80      1.91 o 
   5   7   5       58.95       54.31      2.66 o 
   6   7   5       15.25       20.96      1.77 o 
   7   7   5      132.51      145.26      5.88 o 
   8   7   5      169.58      162.73      6.91 o 
   9   7   5        5.53        8.08      1.45 o 
  10   7   5      108.63      105.35      4.46 o 
  -3   8   5       12.19       20.41      2.65 o 
  -2   8   5        9.11        6.61      1.89 o 
  -1   8   5      208.53      220.54     12.09 o 
   0   8   5      573.77      499.67     24.95 o 
   1   8   5      108.30      102.81      6.43 o 
   2   8   5      229.88      198.81     10.77 o 
   3   8   5      802.85      761.27     25.42 o 
   4   8   5      463.43      387.45     18.05 o 
   5   8   5      153.65      165.36      9.07 o 
   6   8   5      542.70      566.19     27.78 o 
   7   8   5      178.08      162.97      6.31 o 
   8   8   5      163.24      156.95      4.59 o 
   9   8   5      182.78      176.14     10.02 o 
  10   8   5       60.88       55.78      2.82 o 
  -2   9   5      199.27      222.43     11.53 o 
  -1   9   5      218.96      219.03     11.72 o 
   0   9   5      401.79      495.89     24.76 o 
   1   9   5      142.94      148.54      8.50 o 
   2   9   5      178.53      219.98     11.72 o 
   3   9   5      316.04      327.70     16.63 o 
   4   9   5     1028.74     1046.58     50.08 o 
   5   9   5      613.16      548.43     26.84 o 
   6   9   5       61.29       65.77      3.33 o 
   7   9   5      237.40      213.41      5.89 o 
   8   9   5      297.71      289.51      7.61 o 
   9   9   5      218.53      218.27      5.97 o 
  10   9   5      334.00      310.50     16.63 o 
   0  10   5      149.17      184.82      9.83 o 
   1  10   5      376.34      473.97     23.43 o 
   2  10   5      320.06      345.84     17.39 o 
   3  10   5       75.25      105.83      6.43 o 
   4  10   5      327.63      350.75     17.58 o 
   5  10   5      731.83      684.09     30.71 o 
   6  10   5      169.30      165.47      7.94 o 
   7  10   5      187.36      199.71      5.46 o 
   8  10   5      738.41      724.28     17.79 o 
   9  10   5      214.18      202.61     17.76 o 
   2  11   5       69.79      106.59      5.86 o 
   3  11   5        7.98        8.13      1.51 o 
   4  11   5        2.07        1.13      1.13 o 
   5  11   5       54.76       65.20      3.97 o 
   6  11   5       57.25       52.98      2.85 o 
   7  11   5       14.76        9.83      1.70 o 
   8  11   5       14.63       17.20      2.08 o 
  -6  -6   6        2.29        1.70      1.89 o 
  -5  -6   6      100.55      111.31      7.37 o 
  -4  -6   6       91.79       96.37     14.17 o 
  -3  -6   6       24.49       18.73      2.00 o 
  -2  -6   6        2.39        3.78      0.83 o 
  -1  -6   6      151.22      149.09      6.26 o 
   0  -6   6       23.91       19.28      2.08 o 
  -6  -5   6      129.05      156.10      9.83 o 
  -5  -5   6      335.83      354.38     12.57 o 
  -4  -5   6      990.99     1091.46     40.76 o 
  -3  -5   6      642.32      665.35     20.11 o 
  -2  -5   6       74.16       78.57      3.30 o 
  -1  -5   6      255.08      234.89      6.89 o 
   0  -5   6      385.91      373.73     14.28 o 
   1  -5   6      163.22      145.89      8.32 o 
   2  -5   6      216.99      207.12     11.15 o 
  -9  -4   6      582.49      596.43     30.80 o 
  -8  -4   6      838.13      854.20     64.73 o 
  -7  -4   6     1117.98     1130.45     37.33 o 
  -6  -4   6      104.75      105.07      4.76 o 
  -5  -4   6      601.86      570.79     24.66 o 
  -4  -4   6     1100.38     1178.00     33.06 o 
  -3  -4   6     1366.42     1458.69     35.52 o 
  -2  -4   6      236.15      219.53      7.37 o 
  -1  -4   6      354.37      353.41     11.33 o 
   0  -4   6     1253.74     1207.55     47.57 o 
   1  -4   6     1062.86     1112.25     40.65 o 
   2  -4   6      189.77      156.13      9.64 o 
   3  -4   6      309.51      294.81     15.69 o 
  -9  -3   6      125.90      163.66      9.45 o 
  -8  -3   6      707.13      702.76     22.10 o 
  -7  -3   6     1163.13     1250.80     38.85 o 
  -6  -3   6     1952.63     1958.19     54.10 o 
  -5  -3   6     1318.00     1424.12     39.49 o 
  -4  -3   6      468.33      444.39      9.96 o 
  -3  -3   6     1064.59     1166.57     28.58 o 
  -2  -3   6      398.13      414.85     10.61 o 
  -1  -3   6      439.73      462.75     14.39 o 
   0  -3   6      551.47      630.85     23.56 o 
   1  -3   6     1822.28     1941.83     70.16 o 
   2  -3   6      203.10      232.18      7.57 o 
   3  -3   6       10.31        9.26      1.61 o 
   4  -3   6      362.07      442.60     21.73 o 
  -9  -2   6       31.88       29.71      2.36 o 
  -8  -2   6       22.93       23.92      1.89 o 
  -7  -2   6       93.12       84.81      2.80 o 
  -6  -2   6      744.18      785.15     18.61 o 
  -5  -2   6        8.68       10.68      0.77 o 
  -4  -2   6      193.68      175.83      4.32 o 
  -3  -2   6      550.00      488.93     12.24 o 
  -2  -2   6      414.03      482.04     12.09 o 
  -1  -2   6       99.40       96.57      2.93 o 
   0  -2   6       29.30       39.52      2.63 o 
   1  -2   6       67.97       72.78      6.52 o 
   2  -2   6      317.67      316.45      9.06 o 
   3  -2   6      223.37      258.86      7.62 o 
   4  -2   6       64.00       57.58      3.04 o 
   5  -2   6      349.40      435.39     14.17 o 
   6  -2   6       49.18       37.61      3.02 o 
  -9  -1   6      217.35      209.45      8.01 o 
  -8  -1   6        5.46        6.61      1.18 o 
  -7  -1   6       17.93       14.36      2.46 o 
  -6  -1   6     1469.60     1437.47     37.65 o 
  -5  -1   6      526.26      541.55     11.59 o 
  -4  -1   6       47.50       41.35      1.11 o 
  -3  -1   6      221.45      226.87      5.68 o 
  -2  -1   6     1493.91     1444.56     39.60 o 
  -1  -1   6      338.81      412.00     11.74 o 
   0  -1   6       17.50       12.92      1.26 o 
   1  -1   6      165.20      181.98     10.60 o 
   2  -1   6       46.79       52.35      2.24 o 
   3  -1   6      150.40      131.95      3.75 o 
   4  -1   6       66.40       86.08      3.90 o 
   5  -1   6      250.38      281.65      9.49 o 
   6  -1   6      126.39      155.53      5.67 o 
   7  -1   6       60.10       43.28      3.40 o 
  -9   0   6      455.31      457.90     23.43 o 
  -8   0   6      452.71      491.14     18.04 o 
  -7   0   6      110.83      123.36      5.47 o 
  -6   0   6      473.64      493.52     20.03 o 
  -5   0   6      378.71      355.46      9.36 o 
  -4   0   6     1167.20     1153.15     24.38 o 
  -3   0   6      342.32      306.13      7.96 o 
  -2   0   6     2166.39     2204.20     82.46 o 
  -1   0   6     2537.35     2488.52    128.89 o 
   0   0   6      172.18      203.91      9.26 o 
   1   0   6      210.70      194.59      6.94 o 
   2   0   6     1805.38     1851.16     98.74 o 
   3   0   6      842.76      838.97     19.09 o 
   4   0   6        6.29        6.94      1.06 o 
   5   0   6       97.37      106.41      4.49 o 
   6   0   6      646.07      698.22     21.88 o 
   7   0   6      627.03      710.03     22.15 o 
  -8   1   6     1325.84     1343.48     67.09 o 
  -7   1   6      550.23      532.86     19.64 o 
  -6   1   6      243.95      238.09      9.00 o 
  -5   1   6     1102.68     1099.07     24.52 o 
  -4   1   6     3338.64     3305.18     88.64 o 
  -3   1   6      304.46      320.42      8.43 o 
  -2   1   6      576.01      524.73     17.93 o 
  -1   1   6     2504.47     2524.39    120.54 o 
   0   1   6     5960.04     6594.20    203.88 o 
   1   1   6     1407.35     1602.95     68.03 o 
   2   1   6     1534.94     1500.90     63.88 o 
   3   1   6     2604.17     2530.89     67.20 o 
   4   1   6     1525.70     1538.44     38.15 o 
   5   1   6      654.94      590.54     18.88 o 
   6   1   6     1303.58     1336.47     42.52 o 
   7   1   6     1672.27     1716.26     52.50 o 
   8   1   6      210.36      234.48      7.90 o 
  -8   2   6      266.46      279.32     14.93 o 
  -7   2   6      215.47      206.97      8.88 o 
  -6   2   6        4.31        4.81      1.13 o 
  -5   2   6      424.70      388.12     10.50 o 
  -4   2   6     2493.25     2302.09     50.55 o 
  -3   2   6      872.99      911.24     17.99 o 
  -2   2   6      209.56      241.74      7.04 o 
  -1   2   6      194.60      149.72      5.63 o 
   0   2   6     1486.46     1629.00     54.26 o 
   1   2   6      525.76      550.13     24.00 o 
   2   2   6      427.70      432.58     19.09 o 
   3   2   6      458.87      447.13     19.84 o 
   4   2   6      743.27      664.16     17.00 o 
   5   2   6       10.34       10.88      1.99 o 
   6   2   6        5.80        5.75      1.40 o 
   7   2   6      219.93      231.96      8.17 o 
   8   2   6      234.38      231.46      7.99 o 
   9   2   6       82.37       72.57      3.78 o 
  -7   3   6      275.97      302.37     15.12 o 
  -6   3   6        7.93        4.83      1.13 o 
  -5   3   6       34.25       39.03      2.74 o 
  -4   3   6       16.00       13.61      1.42 o 
  -3   3   6      151.48      142.10      3.63 o 
  -2   3   6      142.35      143.62      4.54 o 
  -1   3   6        2.96        5.77      0.80 o 
   0   3   6     1093.37     1067.01     28.92 o 
   1   3   6      349.82      369.84     16.44 o 
   2   3   6       90.33      106.80      5.76 o 
   3   3   6       34.48       44.59      2.20 o 
   4   3   6      601.50      554.60     14.70 o 
   5   3   6      228.42      202.61      5.07 o 
   6   3   6       29.79       31.82      1.96 o 
   7   3   6       84.90       59.16      3.04 o 
   8   3   6      260.15      296.14     12.85 o 
   9   3   6       39.79       31.54      1.99 o 
  -7   4   6      279.31      341.87     16.82 o 
  -6   4   6      194.01      208.26     11.15 o 
  -5   4   6       76.10       60.10      4.72 o 
  -4   4   6       24.97       17.01      2.65 o 
  -3   4   6       84.22       81.00      4.54 o 
  -2   4   6      116.33      117.93      4.07 o 
  -1   4   6      124.65      121.11      4.99 o 
   0   4   6      298.29      326.19     11.72 o 
   1   4   6      819.76      726.14     22.32 o 
   2   4   6      138.22      161.86      5.61 o 
   3   4   6        4.57        5.51      0.86 o 
   4   4   6      485.65      472.53     14.97 o 
   5   4   6      809.54      691.76     21.65 o 
   6   4   6      121.72      119.39      3.48 o 
   7   4   6       28.62       16.75      4.35 o 
   8   4   6      553.02      470.66     19.84 o 
   9   4   6      530.40      557.69     27.40 o 
  -6   5   6      918.23     1104.60     52.73 o 
  -5   5   6      302.19      351.70     18.14 o 
  -4   5   6       10.95        5.29      2.08 o 
  -3   5   6     1795.65     1891.52     90.14 o 
  -2   5   6     2234.28     2157.16     77.22 o 
  -1   5   6     1399.50     1349.13     31.57 o 
   0   5   6      405.98      343.28     11.16 o 
   1   5   6     1264.28     1278.65     54.80 o 
   2   5   6     2603.26     2479.36     90.14 o 
   3   5   6     1864.86     2009.19     60.47 o 
   4   5   6     1779.16     1696.49     72.57 o 
   5   5   6     1029.26      959.00     32.94 o 
   6   5   6      739.78      638.67     24.56 o 
   7   5   6      159.09      157.42      9.26 o 
   8   5   6      189.71      191.06     10.77 o 
  10   5   6      597.56      578.29     27.97 o 
  -5   6   6      636.89      799.21     38.55 o 
  -4   6   6      352.21      414.25     21.17 o 
  -3   6   6      438.66      435.42     22.49 o 
  -2   6   6      257.80      258.34     14.36 o 
  -1   6   6      197.23      183.26      5.92 o 
   0   6   6       21.10       19.98      1.42 o 
   1   6   6      696.22      652.95     17.25 o 
   2   6   6     1390.62     1345.50     34.40 o 
   3   6   6      694.33      570.21     15.09 o 
   4   6   6      238.65      248.70      7.08 o 
   5   6   6     1557.02     1418.73     45.32 o 
   6   6   6      997.58      988.49     32.09 o 
   7   6   6      550.48      522.16     26.08 o 
   8   6   6      438.30      440.14     16.22 o 
   9   6   6      209.52      202.02     10.96 o 
  10   6   6      583.72      543.89     26.46 o 
  -4   7   6      234.17      274.59     14.36 o 
  -3   7   6       77.31       75.78      5.86 o 
  -2   7   6       90.63       90.52      6.80 o 
  -1   7   6      565.76      605.31     30.43 o 
   0   7   6      115.02      109.99      6.99 o 
   1   7   6      105.93      106.56      3.66 o 
   2   7   6      112.35      128.86      4.98 o 
   3   7   6      558.60      522.17     18.80 o 
   4   7   6        9.17        6.23      1.13 o 
   5   7   6       78.68      101.80      4.33 o 
   6   7   6     1278.77     1229.90     58.77 o 
   7   7   6      415.55      448.27     22.68 o 
   8   7   6        6.74        6.16      1.59 o 
   9   7   6       19.85       22.39      2.26 o 
  10   7   6      210.48      178.78      9.45 o 
  -3   8   6        5.84        2.27      1.70 o 
  -2   8   6        5.93        6.24      1.89 o 
  -1   8   6      143.50      164.60      9.64 o 
   0   8   6      173.14      161.01      9.45 o 
   1   8   6       41.40       35.15      3.59 o 
   2   8   6        5.33        7.37      1.89 o 
   3   8   6       39.11       46.11      3.97 o 
   4   8   6       24.90       21.73      3.02 o 
   5   8   6       53.52       55.56      4.35 o 
   6   8   6       12.05       15.12      2.46 o 
   7   8   6      650.82      638.19     31.37 o 
   8   8   6        3.43        4.16      1.70 o 
   9   8   6       84.52       81.64      3.98 o 
  10   8   6       12.21       11.93      1.26 o 
  -1   9   6       72.07       67.66      4.91 o 
   0   9   6      235.65      270.06     14.36 o 
   1   9   6       75.56       86.74      5.86 o 
   2   9   6       30.49       24.19      3.21 o 
   3   9   6      261.44      271.76     14.17 o 
   4   9   6      341.34      359.63     18.14 o 
   5   9   6      254.44      249.27     13.04 o 
   6   9   6        6.75        2.46      1.70 o 
   7   9   6      145.68      174.63      6.75 o 
   8   9   6      635.19      571.41     16.35 o 
   9   9   6      495.00      499.89     17.79 o 
  10   9   6      227.39      219.22     11.91 o 
   0  10   6      277.10      303.88     15.31 o 
   1  10   6      286.85      366.81     18.52 o 
   2  10   6      252.15      293.68     15.12 o 
   3  10   6      392.15      426.16     21.17 o 
   4  10   6      469.66      522.73     25.51 o 
   5  10   6      263.43      277.62     14.17 o 
   6  10   6      159.34      167.30     11.81 o 
   7  10   6      224.22      231.09      7.13 o 
   8  10   6      454.00      461.13     13.20 o 
   9  10   6      273.56      261.36     14.17 o 
   3  11   6       35.54       41.20      3.21 o 
   4  11   6      193.95      196.92     10.21 o 
   5  11   6      342.75      388.17     18.90 o 
   6  11   6      122.25      148.73      7.75 o 
   7  11   6       32.46       27.02      2.27 o 
  -5  -6   7       91.68      105.83      6.80 o 
  -4  -6   7       22.77       19.28      3.02 o 
  -3  -6   7        2.24        0.57      1.70 o 
  -6  -5   7       47.57       50.08      4.35 o 
  -5  -5   7       53.73       51.40      4.54 o 
  -4  -5   7      269.12      300.35     14.08 o 
  -3  -5   7        7.96        4.08      1.80 o 
  -2  -5   7        9.43       13.21      1.64 o 
  -1  -5   7       92.64       70.18      2.89 o 
   0  -5   7      204.49      208.26     11.15 o 
  -7  -4   7      676.20      638.00     27.97 o 
  -6  -4   7       11.96       10.52      1.53 o 
  -5  -4   7       54.92       52.93      3.50 o 
  -4  -4   7     1198.06     1246.15     35.01 o 
  -3  -4   7      563.01      655.60     24.92 o 
  -2  -4   7      213.86      200.09      6.78 o 
  -1  -4   7      248.56      269.10      8.83 o 
   0  -4   7      429.40      366.99     16.72 o 
   1  -4   7      178.30      200.51     11.15 o 
   2  -4   7      183.06      138.71      7.94 o 
  -8  -3   7      423.81      415.23     27.02 o 
  -7  -3   7     1790.02     1661.11     94.21 o 
  -6  -3   7      353.98      350.61     10.52 o 
  -5  -3   7      257.26      266.45      9.84 o 
  -4  -3   7      773.06      787.02     18.99 o 
  -3  -3   7     1344.02     1338.75     32.75 o 
  -2  -3   7      400.80      447.39     11.48 o 
  -1  -3   7      508.13      519.58     19.68 o 
   0  -3   7      973.18     1043.71     31.54 o 
   1  -3   7      538.02      514.77     26.51 o 
   2  -3   7      408.97      435.93     13.70 o 
   3  -3   7       89.37       67.09      4.72 o 
  -9  -2   7      624.74      607.01     26.27 o 
  -8  -2   7      257.83      249.33      9.64 o 
  -7  -2   7      404.37      394.70     19.65 o 
  -6  -2   7      170.70      178.49      5.96 o 
  -5  -2   7      740.94      717.49     15.64 o 
  -4  -2   7      355.18      367.74      8.30 o 
  -3  -2   7     1591.87     1692.01     41.08 o 
  -2  -2   7     1202.34     1268.04     30.88 o 
  -1  -2   7       72.12       96.07      3.17 o 
   0  -2   7      539.44      543.07     20.36 o 
   1  -2   7     2745.10     3128.98     83.50 o 
   2  -2   7      833.00      886.49     21.08 o 
   3  -2   7        9.50       11.32      1.25 o 
   4  -2   7      275.19      256.62      8.53 o 
   5  -2   7      342.82      400.83     19.47 o 
  -9  -1   7       93.29      107.53      5.86 o 
  -8  -1   7        5.19        3.89      0.91 o 
  -7  -1   7       54.31       55.16      3.04 o 
  -6  -1   7      652.56      617.07     22.50 o 
  -5  -1   7     1027.40     1081.24     30.36 o 
  -4  -1   7       56.67       54.77      1.78 o 
  -3  -1   7       23.81       24.86      1.27 o 
  -2  -1   7       86.41       85.33      2.76 o 
  -1  -1   7      144.76      164.03      5.20 o 
   0  -1   7       96.12       88.75      2.87 o 
   1  -1   7      297.94      284.56     23.81 o 
   2  -1   7      363.86      411.44     11.42 o 
   3  -1   7       10.18        9.25      1.22 o 
   4  -1   7        3.38        3.82      1.18 o 
   5  -1   7      114.17      113.64      6.33 o 
   6  -1   7      184.47      214.95      7.12 o 
  -8   0   7       51.96       49.14      3.59 o 
  -7   0   7        2.20        2.13      1.00 o 
  -6   0   7      482.81      469.26     17.43 o 
  -5   0   7      556.99      503.29     14.63 o 
  -4   0   7        8.42        8.75      0.84 o 
  -3   0   7      208.04      199.08      5.43 o 
  -2   0   7      361.44      345.58      8.85 o 
  -1   0   7      472.09      478.49     13.68 o 
   0   0   7       15.55       16.28      1.14 o 
   1   0   7        9.77       12.45      1.15 o 
   2   0   7       60.86       45.16      2.11 o 
   3   0   7      755.78      833.87     22.23 o 
   4   0   7      106.57      118.24      4.81 o 
   5   0   7       29.79       32.04      2.83 o 
   6   0   7      226.32      213.86      7.31 o 
   7   0   7       88.87      116.79      6.61 o 
  -8   1   7      669.84      668.43     33.83 o 
  -7   1   7      189.58      205.42     11.53 o 
  -6   1   7      547.64      554.97     31.47 o 
  -5   1   7      317.07      321.08      9.69 o 
  -4   1   7      452.67      420.68     11.01 o 
  -3   1   7      740.90      786.00     19.44 o 
  -2   1   7     1617.86     1676.39     53.02 o 
  -1   1   7     3177.17     3097.44     88.30 o 
   0   1   7      805.55      800.38     21.87 o 
   1   1   7      244.36      249.34      6.66 o 
   2   1   7      454.32      459.39     12.92 o 
   3   1   7     2176.65     2034.56     54.55 o 
   4   1   7      669.16      749.67     23.60 o 
   5   1   7      429.60      424.95     14.36 o 
   6   1   7      395.15      427.65     19.37 o 
   7   1   7      421.61      483.48     15.34 o 
  -8   2   7      740.53      715.68     36.10 o 
  -7   2   7      515.60      501.18     25.89 o 
  -6   2   7      698.00      664.12     30.05 o 
  -5   2   7      723.98      676.84     23.88 o 
  -4   2   7     2405.74     2286.82     55.74 o 
  -3   2   7     1165.85     1059.32     28.67 o 
  -2   2   7      457.59      468.94     13.16 o 
  -1   2   7     1340.92     1319.39     41.08 o 
   0   2   7     1607.89     1499.56     40.23 o 
   1   2   7      216.94      213.29      6.32 o 
   2   2   7      657.06      598.72     16.54 o 
   3   2   7     2727.47     2689.42     84.87 o 
   4   2   7      723.38      633.55     16.34 o 
   5   2   7      146.54      170.06     10.11 o 
   6   2   7      176.73      172.94      6.54 o 
   7   2   7     1400.68     1442.41     59.15 o 
   8   2   7      932.52      941.98     29.09 o 
  -7   3   7      303.08      294.06     15.69 o 
  -6   3   7       19.38       21.46      2.00 o 
  -5   3   7        5.33        3.97      1.20 o 
  -4   3   7     1908.73     1735.01     59.74 o 
  -3   3   7      480.63      481.29     12.33 o 
  -2   3   7       52.42       52.32      1.73 o 
  -1   3   7      121.79      130.64      3.28 o 
   0   3   7     1553.71     1519.48     34.98 o 
   1   3   7     1309.71     1287.76     40.91 o 
   2   3   7      272.07      302.45     10.38 o 
   3   3   7      155.28      137.84      5.38 o 
   4   3   7      312.72      328.99     11.49 o 
   5   3   7      751.97      615.57     19.47 o 
   6   3   7      191.47      211.48      7.72 o 
   7   3   7      220.91      191.66      6.99 o 
   8   3   7      106.05      125.29      7.84 o 
  -6   4   7       17.79       25.70      2.83 o 
  -5   4   7        1.61        0.19      1.51 o 
  -4   4   7      172.42      152.76     13.98 o 
  -3   4   7       61.12       56.73      2.80 o 
  -2   4   7       30.47       38.32      1.75 o 
  -1   4   7        2.48        4.69      0.88 o 
   0   4   7      417.62      438.82     14.63 o 
   1   4   7      469.41      457.08     15.17 o 
   2   4   7       19.10       18.52      1.68 o 
   3   4   7      230.40      199.34      5.90 o 
   4   4   7      369.62      314.85     11.11 o 
   5   4   7      410.28      407.45     17.20 o 
   6   4   7       49.83       27.58      2.34 o 
   7   4   7       55.94       65.58      4.16 o 
   8   4   7       37.03       28.86      3.78 o 
   9   4   7       71.81       64.82      4.35 o 
  -6   5   7       87.30       81.83      4.91 o 
  -5   5   7      125.10      143.82      8.32 o 
  -4   5   7       23.34       23.43      3.40 o 
  -3   5   7      248.25      246.43     13.42 o 
  -2   5   7     1297.53     1240.21    124.92 o 
  -1   5   7      131.49      141.25      5.65 o 
   0   5   7      127.20      109.61      4.57 o 
   1   5   7      380.53      373.30     12.78 o 
   2   5   7      703.78      635.36     16.81 o 
   3   5   7      104.81      110.68      4.71 o 
   4   5   7       83.93       81.36      3.07 o 
   5   5   7      609.72      529.77     17.04 o 
   6   5   7       21.82       25.13      3.40 o 
   7   5   7        2.48        0.19      1.70 o 
   8   5   7      226.73      253.05     13.42 o 
  -5   6   7      387.25      398.75     19.84 o 
  -4   6   7        6.13        9.64      2.27 o 
  -3   6   7       65.78       57.83      5.10 o 
  -2   6   7      620.52      680.15     33.83 o 
  -1   6   7      426.47      434.09     22.30 o 
   0   6   7      547.79      545.58     40.06 o 
   1   6   7     1185.54     1026.03     33.27 o 
   2   6   7     1950.91     1888.63     78.90 o 
   3   6   7     1354.24     1242.93     32.14 o 
   4   6   7      402.01      364.97     10.12 o 
   5   6   7      344.82      335.20     12.57 o 
   6   6   7     1673.47     1573.09     75.03 o 
   7   6   7      300.29      288.58     15.31 o 
   8   6   7      373.14      356.61     18.33 o 
   9   6   7      727.76      713.03     34.58 o 
  -4   7   7       46.81       57.26      4.35 o 
  -3   7   7      328.02      382.31     19.65 o 
  -2   7   7      718.07      752.91     37.23 o 
  -1   7   7      840.29      909.19     44.60 o 
   0   7   7      166.07      181.99     10.77 o 
   1   7   7      133.42      141.93      8.88 o 
   2   7   7      725.72      630.28     16.83 o 
   3   7   7     1374.32     1350.71     34.84 o 
   4   7   7     1499.77     1221.63    117.26 o 
   5   7   7       56.83       54.99      4.54 o 
   6   7   7      269.21      268.92     14.36 o 
   7   7   7      474.02      471.70     23.81 o 
   8   7   7      241.17      223.24      8.87 o 
   9   7   7      222.72      217.88      8.34 o 
  -3   8   7      140.49      160.26      8.88 o 
  -2   8   7        4.25        6.80      2.27 o 
  -1   8   7       89.67       83.72      6.43 o 
   0   8   7       37.96       43.84      4.16 o 
   1   8   7        1.78        0.19      1.70 o 
   2   8   7       77.64       87.12      5.86 o 
   3   8   7      263.56      243.98     13.04 o 
   4   8   7       14.70       21.73      3.02 o 
   5   8   7       61.40       49.14      4.16 o 
   6   8   7      201.36      226.97     12.28 o 
   7   8   7       82.31       90.52      6.05 o 
   8   8   7        4.56        2.03      1.32 o 
   9   8   7       41.59       31.81      5.48 o 
  -1   9   7       13.48       14.93      2.27 o 
   0   9   7       76.97       71.44      5.29 o 
   1   9   7       19.45       21.73      3.02 o 
   2   9   7       10.12        8.69      2.08 o 
   3   9   7      178.00      174.62      9.83 o 
   4   9   7       88.42       84.85      5.67 o 
   5   9   7       17.59       26.08      3.02 o 
   6   9   7       68.38       57.07      4.35 o 
   7   9   7      164.34      179.84     10.87 o 
   8   9   7      187.47      195.35      7.66 o 
   9   9   7        3.75        3.73      2.55 o 
   0  10   7      219.70      269.11     13.80 o 
   1  10   7      306.99      338.47     17.20 o 
   2  10   7       19.99       27.40      3.02 o 
   3  10   7        4.76       10.96      1.89 o 
   4  10   7       66.33       79.94      5.10 o 
   5  10   7      256.63      276.86     14.17 o 
   6  10   7       87.11       95.25      5.86 o 
   7  10   7      104.39       95.91      3.45 o 
   8  10   7       72.25       81.81      3.71 o 
   3  11   7      117.19      144.95      7.75 o 
   4  11   7      282.75      359.44     17.76 o 
   5  11   7      572.97      659.93     31.75 o 
   6  11   7      151.67      173.30      9.07 o 
   7  11   7      174.80      196.54      9.83 o 
  -5  -5   8      251.62      248.89     13.98 o 
  -4  -5   8      226.82      239.63     13.42 o 
  -3  -5   8        4.16        3.78      1.51 o 
  -6  -4   8       88.73       73.29      3.69 o 
  -5  -4   8       17.62       19.21      2.04 o 
  -4  -4   8      267.58      290.65     16.25 o 
  -3  -4   8       51.95       60.47      5.10 o 
  -2  -4   8       24.50       29.63      1.94 o 
  -1  -4   8       89.75       79.74      3.20 o 
   0  -4   8      456.67      462.90     17.15 o 
  -7  -3   8      604.98      456.39     20.41 o 
  -6  -3   8      299.53      312.91     17.95 o 
  -5  -3   8        5.14        3.16      2.74 o 
  -4  -3   8      231.38      248.56      7.78 o 
  -3  -3   8      647.57      635.38     15.86 o 
  -2  -3   8      455.23      499.03     15.44 o 
  -1  -3   8       20.83       16.28      1.60 o 
   0  -3   8      336.05      328.55     10.54 o 
   1  -3   8      159.49      155.14      7.65 o 
   2  -3   8       80.06       81.07      5.29 o 
  -8  -2   8      327.51      360.96     16.25 o 
  -7  -2   8     1055.24      905.04     39.31 o 
  -6  -2   8      764.98      723.42     31.94 o 
  -5  -2   8      335.67      352.56     12.61 o 
  -4  -2   8     1766.58     1711.95     36.63 o 
  -3  -2   8     2109.39     2283.49     63.29 o 
  -2  -2   8     1649.93     1755.18     42.65 o 
  -1  -2   8      630.28      738.42     22.49 o 
   0  -2   8      433.33      444.58     14.02 o 
   1  -2   8      448.08      442.65     11.16 o 
   2  -2   8     1011.17     1078.80     30.58 o 
   3  -2   8      211.47      241.90     15.41 o 
  -8  -1   8       29.52       28.42      1.54 o 
  -7  -1   8      296.25      270.62     13.98 o 
  -6  -1   8      462.72      430.01     14.71 o 
  -5  -1   8      161.69      148.95      4.60 o 
  -4  -1   8       13.37       16.07      1.07 o 
  -3  -1   8      280.18      261.08      6.10 o 
  -2  -1   8      592.12      641.90     16.07 o 
  -1  -1   8      227.46      230.88      6.30 o 
   0  -1   8      434.06      532.53     19.96 o 
   1  -1   8      727.24      817.95     30.31 o 
   2  -1   8      677.10      742.54     17.74 o 
   3  -1   8        4.43        4.51      0.97 o 
   4  -1   8      101.67      110.00      8.64 o 
   5  -1   8      305.07      342.06     16.82 o 
  -8   0   8       10.96       10.77      1.51 o 
  -7   0   8       16.96       12.47      1.89 o 
  -6   0   8      136.61      145.52      8.32 o 
  -5   0   8      712.12      698.32     23.85 o 
  -4   0   8       13.50       13.72      1.32 o 
  -3   0   8        6.62        6.41      0.79 o 
  -2   0   8      399.34      426.27     10.86 o 
  -1   0   8      267.00      314.37      9.30 o 
   0   0   8        5.79       12.00      1.27 o 
   1   0   8      305.54      378.09     11.91 o 
   2   0   8      824.24      893.03     34.30 o 
   3   0   8        6.86        7.17      1.14 o 
   4   0   8        1.88        3.25      1.18 o 
   5   0   8       53.79       57.49      2.85 o 
   6   0   8      235.21      229.37      7.53 o 
  -8   1   8       56.26       54.62      3.59 o 
  -7   1   8       23.39       20.60      2.27 o 
  -6   1   8        3.92        4.16      1.51 o 
  -5   1   8      907.74      900.59     30.71 o 
  -4   1   8      115.22      122.43      4.92 o 
  -3   1   8        3.24        3.09      0.79 o 
  -2   1   8       26.00       29.18      1.40 o 
  -1   1   8      697.13      627.82     18.94 o 
   0   1   8      234.77      251.81      6.57 o 
   1   1   8       13.12       11.48      1.21 o 
   2   1   8       19.71       23.15      2.34 o 
   3   1   8      194.25      183.07      7.68 o 
   4   1   8      206.80      202.70      7.31 o 
   5   1   8        2.69        6.24      1.22 o 
   6   1   8       69.28       71.05      3.22 o 
  -7   2   8      520.32      476.42     24.38 o 
  -6   2   8      286.13      260.23     14.17 o 
  -5   2   8      772.66      681.47     34.96 o 
  -4   2   8      567.62      542.78     15.42 o 
  -3   2   8      514.25      522.60     13.29 o 
  -2   2   8      342.74      315.63      8.25 o 
  -1   2   8      828.83      768.40     16.22 o 
   0   2   8      888.92      784.70     18.11 o 
   1   2   8      681.45      705.30     19.36 o 
   2   2   8      385.58      345.47     10.04 o 
   3   2   8     2162.32     2250.36     77.30 o 
   4   2   8      925.66      914.10     28.54 o 
   5   2   8      132.32      137.63      5.45 o 
   6   2   8      603.18      647.54     20.79 o 
   7   2   8     1021.72     1003.73     30.81 o 
  -7   3   8      596.43      483.23     24.76 o 
  -6   3   8      338.28      319.00     17.01 o 
  -5   3   8      106.91      109.50     10.87 o 
  -4   3   8      566.56      508.80     18.28 o 
  -3   3   8     1438.80     1363.28     37.67 o 
  -2   3   8      479.78      457.65     11.07 o 
  -1   3   8     1196.88     1103.01     25.69 o 
   0   3   8     1526.57     1487.75     34.43 o 
   1   3   8      971.76      895.37     21.24 o 
   2   3   8       91.34      104.40      3.70 o 
   3   3   8     1611.04     1510.08     55.75 o 
   4   3   8     1249.16     1302.66     62.93 o 
   5   3   8      173.09      156.40      6.08 o 
   6   3   8      101.08       99.90      4.36 o 
   7   3   8      420.42      472.51     15.12 o 
   8   3   8      441.94      432.01     21.54 o 
  -6   4   8      233.36      224.51     11.15 o 
  -5   4   8       35.57       38.58      4.63 o 
  -4   4   8      367.23      329.62     19.37 o 
  -3   4   8      706.71      657.93     23.49 o 
  -2   4   8      128.71      125.59      5.53 o 
  -1   4   8       79.33       81.18      3.37 o 
   0   4   8      312.58      267.60      7.98 o 
   1   4   8      413.73      433.40     14.63 o 
   2   4   8      462.67      440.94     15.70 o 
   3   4   8      455.69      482.28     16.28 o 
   4   4   8      304.74      261.17     14.36 o 
   5   4   8      821.01      806.28     25.28 o 
   6   4   8        5.20        4.46      1.29 o 
   7   4   8       73.67       82.02      4.54 o 
  -5   5   8       15.70       17.39      2.46 o 
  -4   5   8      117.44      111.12      6.99 o 
  -3   5   8      176.53      184.64     10.39 o 
  -2   5   8       47.88       44.79      4.35 o 
  -1   5   8      157.51      139.47      8.32 o 
   0   5   8       71.36       68.64      3.36 o 
   1   5   8        7.11       12.94      1.53 o 
   2   5   8       19.32       21.78      1.81 o 
   3   5   8       43.84       34.78      2.08 o 
   4   5   8       81.84       74.84      5.86 o 
   5   5   8      263.86      220.73     12.66 o 
   6   5   8       93.34      100.54      7.37 o 
   7   5   8        1.70        2.08      2.08 o 
   8   5   8       26.50       38.36      3.59 o 
  -4   6   8      139.61      161.39      9.07 o 
  -3   6   8        9.18       11.53      2.46 o 
  -2   6   8      346.95      354.15     18.52 o 
  -1   6   8      505.08      534.44     26.84 o 
   0   6   8      577.06      677.88     33.64 o 
   1   6   8     1165.39     1209.68     58.21 o 
   2   6   8      372.72      352.83     18.52 o 
   3   6   8      154.43      141.17      8.88 o 
   4   6   8      198.69      180.29     10.77 o 
   5   6   8     1168.38     1125.01     54.80 o 
   6   6   8      540.04      470.57     23.81 o 
   7   6   8      131.19      127.94      7.94 o 
   8   6   8        6.57        5.86      1.89 o 
   9   6   8      167.00      174.43      9.26 o 
  -3   7   8       37.84       44.98      4.16 o 
  -2   7   8      693.55      750.26     36.85 o 
  -1   7   8      677.24      755.55     37.42 o 
   0   7   8      212.70      212.42     12.09 o 
   1   7   8       97.06      110.37      7.56 o 
   2   7   8     1011.24      983.65     48.00 o 
   3   7   8      242.08      236.23     13.42 o 
   4   7   8      140.50      133.99      8.13 o 
   5   7   8      462.87      418.78     21.36 o 
   6   7   8      501.46      501.37     25.13 o 
   7   7   8      458.07      444.68     22.49 o 
   8   7   8      166.82      194.32      7.75 o 
   9   7   8      478.56      422.56     20.79 o 
  -2   8   8      281.05      328.26     17.01 o 
  -1   8   8      289.82      338.28     17.76 o 
   0   8   8      418.06      433.34     22.30 o 
   1   8   8      209.90      212.23     12.09 o 
   2   8   8      349.07      399.30     21.36 o 
   3   8   8      762.75      687.90     33.64 o 
   4   8   8      620.99      598.70     29.48 o 
   5   8   8       20.69       25.51      3.40 o 
   6   8   8      294.81      298.03     15.69 o 
   7   8   8      440.85      479.26     24.00 o 
   8   8   8      234.24      221.98      8.67 o 
   9   8   8      165.13      173.30      9.26 o 
  -1   9   8        5.63        6.61      2.08 o 
   1   9   8       22.06       16.63      2.46 o 
   2   9   8       68.62       76.54      5.48 o 
   3   9   8      269.75      303.51     15.69 o 
   4   9   8      231.36      212.04     11.53 o 
   5   9   8       86.99       83.53      5.67 o 
   6   9   8        7.41        6.24      1.89 o 
   7   9   8      116.30      119.81      7.18 o 
   8   9   8      104.43      101.62      4.46 o 
   1  10   8        5.56        8.88      1.70 o 
   2  10   8        2.46        1.51      1.51 o 
   3  10   8       19.26       18.52      2.65 o 
   4  10   8       35.02       48.76      3.78 o 
   5  10   8        2.62        6.05      1.70 o 
   6  10   8       19.74       18.33      2.46 o 
   7  10   8       64.39       69.12      3.39 o 
  -6  -3   9       17.22       18.33      2.27 o 
  -5  -3   9        2.68        2.06      1.04 o 
  -4  -3   9      238.21      255.69     14.36 o 
  -3  -3   9       33.42       33.45      3.78 o 
  -2  -3   9       13.30       18.80      2.55 o 
  -1  -3   9      125.88      135.33      5.65 o 
   0  -3   9      319.69      307.86     19.09 o 
  -6  -2   9      635.44      527.45     23.43 o 
  -5  -2   9      231.01      218.85      8.41 o 
  -4  -2   9      456.74      471.52     16.43 o 
  -3  -2   9      741.32      806.57     19.93 o 
  -2  -2   9       95.85      103.66      3.95 o 
  -1  -2   9       16.50       26.02      2.84 o 
   0  -2   9      260.02      270.12     10.74 o 
   1  -2   9      565.96      552.33     30.33 o 
   2  -2   9       44.51       54.27      2.99 o 
  -7  -1   9      431.96      400.08     17.95 o 
  -6  -1   9      888.60      843.43     36.66 o 
  -5  -1   9      415.75      379.18     20.98 o 
  -4  -1   9      277.48      280.84      8.41 o 
  -3  -1   9      761.95      767.09     19.05 o 
  -2  -1   9     2187.92     2350.92     51.21 o 
  -1  -1   9      823.04      938.68     28.20 o 
   0  -1   9      304.28      310.87     10.06 o 
   1  -1   9      527.13      584.14     16.13 o 
   2  -1   9      888.02      936.77     58.87 o 
   3  -1   9      468.82      501.43     46.58 o 
  -7   0   9       99.27      107.13      4.14 o 
  -6   0   9      341.77      292.18     10.25 o 
  -5   0   9      198.65      210.98      7.74 o 
  -4   0   9      229.28      214.52      7.87 o 
  -3   0   9      575.12      596.76     16.21 o 
  -2   0   9      858.68      884.61     21.23 o 
  -1   0   9      219.60      259.26      7.90 o 
   0   0   9       61.05       71.40      3.05 o 
   1   0   9      101.97       90.82      4.54 o 
   2   0   9      777.05      924.40     21.87 o 
   3   0   9      172.59      183.19      5.73 o 
   4   0   9        4.70        4.01      1.00 o 
  -7   1   9        1.62        1.73      0.77 o 
  -6   1   9       79.94       71.44      4.72 o 
  -5   1   9      247.99      213.36     11.72 o 
  -4   1   9       32.69       36.80      2.39 o 
  -3   1   9        2.18        3.46      1.08 o 
  -2   1   9      275.74      286.45      8.25 o 
  -1   1   9      158.18      154.50      8.62 o 
   0   1   9        9.76       10.48      1.49 o 
   1   1   9       11.84        9.86      1.31 o 
   2   1   9      329.38      310.11      9.80 o 
   3   1   9       54.38       69.02      2.63 o 
   4   1   9        5.40        7.03      2.27 o 
   5   1   9        3.80        1.94      0.91 o 
  -6   2   9       40.24       38.55      3.21 o 
  -5   2   9      269.64      250.21     13.61 o 
  -4   2   9      182.13      183.88     10.58 o 
  -3   2   9       13.00       11.14      1.08 o 
  -2   2   9        3.88        6.67      0.91 o 
  -1   2   9      441.09      433.31     10.55 o 
   0   2   9      489.73      451.93     12.79 o 
   1   2   9      199.34      220.97      8.75 o 
   2   2   9      172.45      176.59      6.03 o 
   3   2   9      123.26       99.11      4.88 o 
   4   2   9      307.58      362.07     11.98 o 
   5   2   9       15.10       10.42      1.36 o 
   6   2   9      204.40      225.99      8.60 o 
  -6   3   9       61.10       52.16      3.78 o 
  -5   3   9      412.33      342.06     18.33 o 
  -4   3   9      888.98      795.43     40.63 o 
  -3   3   9      726.76      663.25     20.15 o 
  -2   3   9      267.18      279.53      8.42 o 
  -1   3   9     1183.91     1065.78     25.64 o 
   0   3   9     1277.05     1188.70     41.19 o 
   1   3   9      326.21      303.60     11.48 o 
   2   3   9      111.17      128.96      5.75 o 
   3   3   9      153.73      156.48      9.45 o 
   4   3   9     1166.41     1114.11     34.49 o 
   5   3   9      436.43      484.23     15.97 o 
   6   3   9      236.44      210.91      7.36 o 
   7   3   9      268.24      340.38     10.99 o 
  -5   4   9      201.10      172.35      9.83 o 
  -4   4   9      312.94      308.96     36.10 o 
  -3   4   9      619.03      542.81     25.61 o 
  -2   4   9      317.21      275.81     12.00 o 
  -1   4   9      575.72      562.61     20.16 o 
   0   4   9     1713.24     1654.96     60.95 o 
   1   4   9      978.87      996.55     33.62 o 
   2   4   9      108.38       98.46      6.80 o 
   3   4   9     1055.05     1114.24     53.86 o 
   4   4   9     1059.74     1086.16     33.63 o 
   5   4   9      216.24      228.32      8.04 o 
   6   4   9      135.51      145.80      5.54 o 
   7   4   9      242.63      226.42      7.72 o 
  -4   5   9       32.92       33.07      3.21 o 
  -3   5   9      303.27      293.87     15.31 o 
  -2   5   9       71.85       69.17      5.29 o 
  -1   5   9       36.56       45.17      4.35 o 
   0   5   9        7.48        8.13      2.08 o 
   1   5   9     1157.65     1167.16     56.13 o 
   2   5   9      400.87      437.13     15.77 o 
   3   5   9      199.06      209.77     11.91 o 
   4   5   9      227.77      264.76     14.55 o 
   5   5   9      101.12       93.55      6.80 o 
   6   5   9       65.35       65.95      5.86 o 
   7   5   9       46.22       52.35      4.91 o 
  -4   6   9        6.56        5.67      1.51 o 
  -3   6   9       90.65      101.29      6.43 o 
  -2   6   9      115.36      128.13      7.94 o 
  -1   6   9       80.08       85.61      6.24 o 
   0   6   9        2.29        3.02      1.89 o 
   1   6   9       10.32       17.20      2.83 o 
   2   6   9      215.38      199.75     11.53 o 
   3   6   9       48.66       50.84      4.72 o 
   4   6   9       74.65       76.92      6.05 o 
   5   6   9      156.27      157.99      9.83 o 
   6   6   9       46.69       37.99      4.54 o 
   7   6   9       12.56        4.91      2.27 o 
  -3   7   9       86.40       92.03      5.67 o 
  -2   7   9      209.16      219.79     11.91 o 
  -1   7   9       32.39       43.47      4.54 o 
   0   7   9        2.56        1.32      2.08 o 
   1   7   9       22.64       27.78      3.97 o 
   2   7   9      219.32      240.01     13.42 o 
   3   7   9      439.76      403.17     14.83 o 
   4   7   9       31.40       37.23      4.35 o 
   5   7   9      421.52      410.28     21.54 o 
   6   7   9      334.59      362.44     13.43 o 
   7   7   9      191.31      182.93     10.21 o 
   8   7   9       56.68       58.58      4.16 o 
  -2   8   9      267.03      271.00     13.98 o 
  -1   8   9      529.97      568.08     28.16 o 
   0   8   9      399.81      480.39     24.38 o 
   1   8   9      308.79      313.71     16.82 o 
   2   8   9      378.72      432.96     22.30 o 
   3   8   9      220.89      267.41     14.74 o 
   4   8   9      206.69      169.86      7.07 o 
   5   8   9      621.74      635.93     31.37 o 
   6   8   9      603.36      629.50     30.99 o 
   7   8   9      417.25      439.57     21.92 o 
   8   8   9      137.13      148.81      5.95 o 
   0   9   9      415.81      461.87     23.24 o 
   1   9   9       92.47      124.16      7.94 o 
   2   9   9       92.52       96.19      6.80 o 
   3   9   9      153.68      175.56      9.83 o 
   4   9   9      341.67      356.80     18.14 o 
   5   9   9       96.42       92.03      6.05 o 
   6   9   9       26.28       33.07      3.40 o 
   7   9   9      281.74      270.06     13.80 o 
   3  10   9       11.48       10.58      1.89 o 
   4  10   9      158.55      180.10      9.64 o 
   5  10   9       31.68       31.37      3.02 o 
   6  10   9       21.64       15.50      2.27 o 
  -4  -2  10       27.51       30.24      3.21 o 
  -3  -2  10       11.74       12.09      2.08 o 
  -2  -2  10       32.27       27.91      1.89 o 
  -1  -2  10       16.22       12.42      1.80 o 
   0  -2  10      131.86      134.74      7.56 o 
  -5  -1  10      100.54       96.95      5.48 o 
  -4  -1  10      274.26      282.15     13.04 o 
  -3  -1  10      736.71      774.98     30.73 o 
  -2  -1  10      501.78      491.78     20.98 o 
  -1  -1  10      419.96      489.66     23.15 o 
   0  -1  10      405.98      422.25     11.89 o 
   1  -1  10      564.48      569.00     15.67 o 
   2  -1  10      191.76      181.41      7.46 o 
  -6   0  10      516.21      415.57     18.33 o 
  -5   0  10      734.49      641.41     31.37 o 
  -4   0  10      274.29      249.00      8.85 o 
  -3   0  10      286.27      281.47      9.90 o 
  -2   0  10      765.78      799.15     39.50 o 
  -1   0  10      321.79      316.04     12.66 o 
   0   0  10       94.35      121.22      5.65 o 
   1   0  10      507.32      527.94     14.73 o 
   2   0  10      656.18      675.99     35.72 o 
   3   0  10      359.79      354.97     23.91 o 
  -6   1  10      174.83      172.96      6.19 o 
  -5   1  10      653.93      582.01     19.24 o 
  -4   1  10      296.97      288.05     10.09 o 
  -3   1  10       54.87       52.69      2.81 o 
  -2   1  10      613.42      592.39     22.96 o 
  -1   1  10      422.83      465.22     23.93 o 
   0   1  10       49.42       42.97      2.79 o 
   1   1  10      153.63      201.46     11.53 o 
   2   1  10      370.15      378.65     14.27 o 
   3   1  10      366.49      388.43     17.13 o 
   4   1  10       53.11       57.45      3.59 o 
  -5   2  10       72.59       75.85      3.41 o 
  -4   2  10       10.56        9.47      1.34 o 
  -3   2  10        2.39        1.99      1.00 o 
  -2   2  10       56.97       49.01      2.66 o 
  -1   2  10      165.83      175.48     12.76 o 
   0   2  10       34.47       40.06      2.82 o 
   1   2  10        2.78        0.43      1.13 o 
   2   2  10      227.65      277.92     10.61 o 
   3   2  10       81.70       76.46      3.03 o 
   4   2  10       20.62       14.04      1.36 o 
   5   2  10       29.51       36.00      2.04 o 
  -5   3  10      169.02      124.73      7.18 o 
  -4   3  10      354.77      300.86     16.06 o 
  -3   3  10      276.98      251.72     13.80 o 
  -2   3  10       25.24       27.40      3.02 o 
  -1   3  10        9.69        9.52      1.47 o 
   0   3  10      368.31      346.20     12.88 o 
   1   3  10        3.28        3.98      1.32 o 
   2   3  10       14.93       12.02      1.45 o 
   3   3  10      409.09      422.00     21.54 o 
   4   3  10      356.94      300.94     11.53 o 
   5   3  10       62.52       83.19      3.54 o 
   6   3  10       42.23       42.33      3.40 o 
  -4   4  10      379.55      293.87     15.87 o 
  -3   4  10      532.40      464.14     24.38 o 
  -2   4  10      406.77      384.63     11.68 o 
  -1   4  10      370.32      378.72     19.28 o 
   0   4  10      609.80      551.33     25.32 o 
   1   4  10      590.23      550.23     19.83 o 
   2   4  10      140.67      130.40      8.13 o 
   3   4  10      165.88      159.50      9.45 o 
   4   4  10      831.33      895.26     31.37 o 
   5   4  10      288.49      263.49      8.94 o 
   6   4  10      179.43      237.66      7.95 o 
  -3   5  10      622.53      626.48     30.24 o 
  -2   5  10      234.67      263.82     13.80 o 
  -1   5  10      715.49      690.92     33.83 o 
   0   5  10     1145.49     1186.25     40.29 o 
   1   5  10      644.62      627.80     30.99 o 
   2   5  10      489.36      501.37     25.32 o 
   3   5  10      144.21      152.51      9.26 o 
   4   5  10      688.46      677.12     33.64 o 
   5   5  10      591.57      606.07     30.24 o 
   6   5  10      363.54      309.55     16.25 o 
  -3   6  10       28.46       27.02      2.83 o 
  -2   6  10       77.88       77.86      5.29 o 
  -1   6  10       60.59       64.44      4.91 o 
   0   6  10      104.64       89.39      6.24 o 
   1   6  10       92.51      113.78      5.21 o 
   2   6  10        7.18        9.64      2.46 o 
   3   6  10       12.78        8.88      2.46 o 
   4   6  10       50.17       49.70      4.72 o 
   5   6  10      136.20      130.59      8.32 o 
   6   6  10       15.45       13.23      2.65 o 
   7   6  10       10.07        9.64      2.27 o 
  -2   7  10       73.47       68.60      4.72 o 
  -1   7  10        9.75        7.56      2.08 o 
   0   7  10       62.96       46.11      4.35 o 
   1   7  10      174.24      179.16     10.39 o 
   2   7  10      617.07      699.52     24.45 o 
   3   7  10      258.28      268.17     14.55 o 
   4   7  10        1.22        0.19      1.89 o 
   5   7  10        3.57        7.56      2.46 o 
   6   7  10       92.14       86.18      6.24 o 
  -1   8  10       74.92       73.14      4.91 o 
   0   8  10       18.37       16.06      2.65 o 
   1   8  10       77.53       98.27      6.80 o 
   2   8  10      150.69      163.03      6.82 o 
   3   8  10      138.39      156.10      9.45 o 
   4   8  10       13.68       10.96      2.46 o 
   5   8  10       67.70       68.79      5.48 o 
   6   8  10      251.22      271.57     14.55 o 
   1   9  10      168.86      184.26     10.21 o 
   2   9  10      244.43      284.48     10.62 o 
   3   9  10      398.92      411.98     20.98 o 
   4   9  10      104.83      126.24      7.94 o 
   5   9  10      163.63      156.29      8.69 o 
  -3   0  11      341.25      277.80     14.36 o 
  -2   0  11      316.56      339.22     17.58 o 
  -1   0  11      194.89      186.04     11.34 o 
   0   0  11      264.56      265.63     10.28 o 
   1   0  11      561.85      547.10     27.97 o 
  -4   1  11      274.62      242.18      8.37 o 
  -3   1  11      213.99      207.57      7.37 o 
  -2   1  11      537.98      476.24     24.57 o 
  -1   1  11      933.33     1005.20     50.46 o 
   0   1  11      143.28      150.97     10.49 o 
   1   1  11      165.83      162.76      8.39 o 
   2   1  11      649.65      675.01     32.88 o 
  -4   2  11      165.62      141.36      7.94 o 
  -3   2  11       60.73       58.02      4.16 o 
  -2   2  11      287.59      286.50     15.31 o 
  -1   2  11      538.12      502.88     26.08 o 
   0   2  11      217.30      251.59      9.76 o 
   1   2  11       24.71       18.03      1.98 o 
   2   2  11       99.97      113.06      8.60 o 
   3   2  11      120.81      117.51     11.72 o 
  -4   3  11       64.61       52.35      3.59 o 
  -3   3  11       89.76       78.43      5.10 o 
  -2   3  11        2.13        1.51      1.13 o 
  -1   3  11       37.00       38.17      3.40 o 
   0   3  11        5.78        5.29      1.51 o 
   1   3  11       51.08       68.47      2.83 o 
   2   3  11       36.02       29.90      2.27 o 
   3   3  11      154.92      169.44      5.94 o 
   4   3  11       78.09       75.49      3.12 o 
  -3   4  11       81.77       68.60      4.72 o 
  -2   4  11        2.23        1.51      1.32 o 
  -1   4  11       69.25       67.09      4.91 o 
   0   4  11      277.07      279.60     16.91 o 
   1   4  11      154.39      132.54      9.54 o 
   2   4  11       54.06       62.93      4.91 o 
   3   4  11      114.96       97.89      4.03 o 
   4   4  11      188.38      227.28      7.63 o 
   5   4  11        6.02        6.80      1.70 o 
  -2   5  11      307.19      260.61     14.17 o 
  -1   5  11        8.81        9.51      1.34 o 
   0   5  11      533.86      489.28     24.19 o 
   1   5  11      750.86      744.59     36.28 o 
   2   5  11      220.12      205.99     11.34 o 
   3   5  11      196.14      230.18     12.47 o 
   4   5  11      478.96      437.12     21.92 o 
   5   5  11      423.99      441.65     21.92 o 
  -1   6  11      185.52      190.31     10.21 o 
   0   6  11      114.63      119.63      7.18 o 
   1   6  11       83.86       88.44      5.86 o 
   2   6  11       99.79       95.06      6.43 o 
   3   6  11      227.92      230.56     12.47 o 
   4   6  11      414.41      439.76     22.11 o 
   5   6  11      551.01      527.45     26.27 o 
  -1   7  11       78.02       61.99      4.16 o 
   0   7  11       72.50       79.94      5.29 o 
   1   7  11      120.89      147.22      8.50 o 
   2   7  11      218.19      233.77     12.66 o 
   3   7  11       18.76       21.73      3.40 o 
   4   7  11        1.74        0.57      1.89 o 
   5   7  11        5.99        6.43      2.08 o 
   1   8  11       10.40        5.10      1.70 o 
   2   8  11       24.08       24.38      3.02 o 
   3   8  11        9.28        8.88      2.08 o 
   4   8  11        2.43        2.27      1.70 o 
  -1   3  12      265.68      228.48     12.28 o 
   0   3  12      133.98      113.77      6.80 o 
   0   4  12       88.52       84.66      5.48 o 
   2   5  12       18.63       15.87      2.46 o 
   1   6  12      558.78      529.72     25.70 o 
   2   6  12      314.95      310.31     15.69 o 
                                                 
